# Supplementary material for: A Comprehensive Assessment of Ultraviolet-Radiation-Induced Mutations in Flammulina filiformis Using Whole-Genome Resequencing
Source: J Fungi (Basel). 2024 Mar 20;10(3):228. doi: 10.3390/jof10030228 (PMC10971301; doi:10.3390/jof10030228)
Supplement: Supplementary file 1 [file jof-10-00228-s001.zip]

Archive with 528 entries (520 files):
- Supplementary Material S1.xlsx
- Supplementary Material S2.pptx
- Supplementary Material S3.pdf
- Supplementary Material S4.xlsx
- Supplementary Material S5.pdf
- Supplementary Material S6.pdf
- Supplementary Material S7.pdf
- Supplementary Material S8/
- Supplementary Material S8/GO annotation/
- Supplementary Material S8/GO annotation/44221550570945.annot.os
- Supplementary Material S8/GO annotation/76851550570945.txt
- Supplementary Material S8/GO annotation/81591550570945.os
- Supplementary Material S8/GO annotation/out/
- Supplementary Material S8/GO annotation/out/out.C.html
- Supplementary Material S8/GO annotation/out/out.C.xls
- Supplementary Material S8/GO annotation/out/out.F.html
- Supplementary Material S8/GO annotation/out/out.F.xls
- Supplementary Material S8/GO annotation/out/out.Level2.png
- Supplementary Material S8/GO annotation/out/out.Level2.svg
- Supplementary Material S8/GO annotation/out/out.Level2.xls
- Supplementary Material S8/GO annotation/out/out.P.html
- Supplementary Material S8/GO annotation/out/out.P.xls
- Supplementary Material S8/KEGG annotation/
- Supplementary Material S8/KEGG annotation/64381550635650.os
- Supplementary Material S8/KEGG annotation/87041550635650.os
- Supplementary Material S8/KEGG annotation/out/
- Supplementary Material S8/KEGG annotation/out/64381550635650.os/
- Supplementary Material S8/KEGG annotation/out/64381550635650.os/KO/
- Supplementary Material S8/KEGG annotation/out/64381550635650.os/KO/1.txt
- Supplementary Material S8/KEGG annotation/out/64381550635650.os/KO/out.htm
- Supplementary Material S8/KEGG annotation/out/64381550635650.os/KO/out.kopath
- Supplementary Material S8/KEGG annotation/out/64381550635650.os/KO/out.path - 副本.xls
- Supplementary Material S8/KEGG annotation/out/64381550635650.os/KO/out.path.png
- Supplementary Material S8/KEGG annotation/out/64381550635650.os/KO/out.path.svg
- Supplementary Material S8/KEGG annotation/out/64381550635650.os/KO/out.path.xls
- Supplementary Material S8/KEGG annotation/out/64381550635650.os/KO/out_map/
- Supplementary Material S8/KEGG annotation/out/64381550635650.os/KO/out_map/map00010.html
- Supplementary Material S8/KEGG annotation/out/64381550635650.os/KO/out_map/map00010.png
- Supplementary Material S8/KEGG annotation/out/64381550635650.os/KO/out_map/map00020.html
- Supplementary Material S8/KEGG annotation/out/64381550635650.os/KO/out_map/map00020.png
- Supplementary Material S8/KEGG annotation/out/64381550635650.os/KO/out_map/map00030.html
- Supplementary Material S8/KEGG annotation/out/64381550635650.os/KO/out_map/map00030.png
- Supplementary Material S8/KEGG annotation/out/64381550635650.os/KO/out_map/map00040.html
- Supplementary Material S8/KEGG annotation/out/64381550635650.os/KO/out_map/map00040.png
- Supplementary Material S8/KEGG annotation/out/64381550635650.os/KO/out_map/map00051.html
- Supplementary Material S8/KEGG annotation/out/64381550635650.os/KO/out_map/map00051.png
- Supplementary Material S8/KEGG annotation/out/64381550635650.os/KO/out_map/map00053.html
- Supplementary Material S8/KEGG annotation/out/64381550635650.os/KO/out_map/map00053.png
- Supplementary Material S8/KEGG annotation/out/64381550635650.os/KO/out_map/map00071.html
- Supplementary Material S8/KEGG annotation/out/64381550635650.os/KO/out_map/map00071.png
- Supplementary Material S8/KEGG annotation/out/64381550635650.os/KO/out_map/map00072.html
- Supplementary Material S8/KEGG annotation/out/64381550635650.os/KO/out_map/map00072.png
- Supplementary Material S8/KEGG annotation/out/64381550635650.os/KO/out_map/map00130.html
- Supplementary Material S8/KEGG annotation/out/64381550635650.os/KO/out_map/map00130.png
- Supplementary Material S8/KEGG annotation/out/64381550635650.os/KO/out_map/map00190.html
- Supplementary Material S8/KEGG annotation/out/64381550635650.os/KO/out_map/map00190.png
- Supplementary Material S8/KEGG annotation/out/64381550635650.os/KO/out_map/map00220.html
- Supplementary Material S8/KEGG annotation/out/64381550635650.os/KO/out_map/map00220.png
- Supplementary Material S8/KEGG annotation/out/64381550635650.os/KO/out_map/map00230.html
- Supplementary Material S8/KEGG annotation/out/64381550635650.os/KO/out_map/map00230.png
- Supplementary Material S8/KEGG annotation/out/64381550635650.os/KO/out_map/map00240.html
- Supplementary Material S8/KEGG annotation/out/64381550635650.os/KO/out_map/map00240.png
- Supplementary Material S8/KEGG annotation/out/64381550635650.os/KO/out_map/map00250.html
- Supplementary Material S8/KEGG annotation/out/64381550635650.os/KO/out_map/map00250.png
- Supplementary Material S8/KEGG annotation/out/64381550635650.os/KO/out_map/map00260.html
- Supplementary Material S8/KEGG annotation/out/64381550635650.os/KO/out_map/map00260.png
- Supplementary Material S8/KEGG annotation/out/64381550635650.os/KO/out_map/map00270.html
- Supplementary Material S8/KEGG annotation/out/64381550635650.os/KO/out_map/map00270.png
- Supplementary Material S8/KEGG annotation/out/64381550635650.os/KO/out_map/map00280.html
- Supplementary Material S8/KEGG annotation/out/64381550635650.os/KO/out_map/map00280.png
- Supplementary Material S8/KEGG annotation/out/64381550635650.os/KO/out_map/map00290.html
- Supplementary Material S8/KEGG annotation/out/64381550635650.os/KO/out_map/map00290.png
- Supplementary Material S8/KEGG annotation/out/64381550635650.os/KO/out_map/map00310.html
- Supplementary Material S8/KEGG annotation/out/64381550635650.os/KO/out_map/map00310.png
- Supplementary Material S8/KEGG annotation/out/64381550635650.os/KO/out_map/map00330.html
- Supplementary Material S8/KEGG annotation/out/64381550635650.os/KO/out_map/map00330.png
- Supplementary Material S8/KEGG annotation/out/64381550635650.os/KO/out_map/map00332.html
- Supplementary Material S8/KEGG annotation/out/64381550635650.os/KO/out_map/map00332.png
- Supplementary Material S8/KEGG annotation/out/64381550635650.os/KO/out_map/map00340.html
- Supplementary Material S8/KEGG annotation/out/64381550635650.os/KO/out_map/map00340.png
- Supplementary Material S8/KEGG annotation/out/64381550635650.os/KO/out_map/map00350.html
- Supplementary Material S8/KEGG annotation/out/64381550635650.os/KO/out_map/map00350.png
- Supplementary Material S8/KEGG annotation/out/64381550635650.os/KO/out_map/map00360.html
- Supplementary Material S8/KEGG annotation/out/64381550635650.os/KO/out_map/map00360.png
- Supplementary Material S8/KEGG annotation/out/64381550635650.os/KO/out_map/map00380.html
- Supplementary Material S8/KEGG annotation/out/64381550635650.os/KO/out_map/map00380.png
- Supplementary Material S8/KEGG annotation/out/64381550635650.os/KO/out_map/map00400.html
- Supplementary Material S8/KEGG annotation/out/64381550635650.os/KO/out_map/map00400.png
- Supplementary Material S8/KEGG annotation/out/64381550635650.os/KO/out_map/map00410.html
- Supplementary Material S8/KEGG annotation/out/64381550635650.os/KO/out_map/map00410.png
- Supplementary Material S8/KEGG annotation/out/64381550635650.os/KO/out_map/map00440.html
- Supplementary Material S8/KEGG annotation/out/64381550635650.os/KO/out_map/map00440.png
- Supplementary Material S8/KEGG annotation/out/64381550635650.os/KO/out_map/map00460.html
- Supplementary Material S8/KEGG annotation/out/64381550635650.os/KO/out_map/map00460.png
- Supplementary Material S8/KEGG annotation/out/64381550635650.os/KO/out_map/map00480.html
- Supplementary Material S8/KEGG annotation/out/64381550635650.os/KO/out_map/map00480.png
- Supplementary Material S8/KEGG annotation/out/64381550635650.os/KO/out_map/map00500.html
- Supplementary Material S8/KEGG annotation/out/64381550635650.os/KO/out_map/map00500.png
- Supplementary Material S8/KEGG annotation/out/64381550635650.os/KO/out_map/map00510.html
- Supplementary Material S8/KEGG annotation/out/64381550635650.os/KO/out_map/map00510.png
- Supplementary Material S8/KEGG annotation/out/64381550635650.os/KO/out_map/map00511.html
- Supplementary Material S8/KEGG annotation/out/64381550635650.os/KO/out_map/map00511.png
- Supplementary Material S8/KEGG annotation/out/64381550635650.os/KO/out_map/map00512.html
- Supplementary Material S8/KEGG annotation/out/64381550635650.os/KO/out_map/map00512.png
- Supplementary Material S8/KEGG annotation/out/64381550635650.os/KO/out_map/map00513.html
- Supplementary Material S8/KEGG annotation/out/64381550635650.os/KO/out_map/map00513.png
- Supplementary Material S8/KEGG annotation/out/64381550635650.os/KO/out_map/map00514.html
- Supplementary Material S8/KEGG annotation/out/64381550635650.os/KO/out_map/map00514.png
- Supplementary Material S8/KEGG annotation/out/64381550635650.os/KO/out_map/map00520.html
- Supplementary Material S8/KEGG annotation/out/64381550635650.os/KO/out_map/map00520.png
- Supplementary Material S8/KEGG annotation/out/64381550635650.os/KO/out_map/map00531.html
- Supplementary Material S8/KEGG annotation/out/64381550635650.os/KO/out_map/map00531.png
- Supplementary Material S8/KEGG annotation/out/64381550635650.os/KO/out_map/map00561.html
- Supplementary Material S8/KEGG annotation/out/64381550635650.os/KO/out_map/map00561.png
- Supplementary Material S8/KEGG annotation/out/64381550635650.os/KO/out_map/map00562.html
- Supplementary Material S8/KEGG annotation/out/64381550635650.os/KO/out_map/map00562.png
- Supplementary Material S8/KEGG annotation/out/64381550635650.os/KO/out_map/map00563.html
- Supplementary Material S8/KEGG annotation/out/64381550635650.os/KO/out_map/map00563.png
- Supplementary Material S8/KEGG annotation/out/64381550635650.os/KO/out_map/map00564.html
- Supplementary Material S8/KEGG annotation/out/64381550635650.os/KO/out_map/map00564.png
- Supplementary Material S8/KEGG annotation/out/64381550635650.os/KO/out_map/map00565.html
- Supplementary Material S8/KEGG annotation/out/64381550635650.os/KO/out_map/map00565.png
- Supplementary Material S8/KEGG annotation/out/64381550635650.os/KO/out_map/map00592.html
- Supplementary Material S8/KEGG annotation/out/64381550635650.os/KO/out_map/map00592.png
- Supplementary Material S8/KEGG annotation/out/64381550635650.os/KO/out_map/map00603.html
- Supplementary Material S8/KEGG annotation/out/64381550635650.os/KO/out_map/map00603.png
- Supplementary Material S8/KEGG annotation/out/64381550635650.os/KO/out_map/map00604.html
- Supplementary Material S8/KEGG annotation/out/64381550635650.os/KO/out_map/map00604.png
- Supplementary Material S8/KEGG annotation/out/64381550635650.os/KO/out_map/map00620.html
- Supplementary Material S8/KEGG annotation/out/64381550635650.os/KO/out_map/map00620.png
- Supplementary Material S8/KEGG annotation/out/64381550635650.os/KO/out_map/map00625.html
- Supplementary Material S8/KEGG annotation/out/64381550635650.os/KO/out_map/map00625.png
- Supplementary Material S8/KEGG annotation/out/64381550635650.os/KO/out_map/map00626.html
- Supplementary Material S8/KEGG annotation/out/64381550635650.os/KO/out_map/map00626.png
- Supplementary Material S8/KEGG annotation/out/64381550635650.os/KO/out_map/map00627.html
- Supplementary Material S8/KEGG annotation/out/64381550635650.os/KO/out_map/map00627.png
- Supplementary Material S8/KEGG annotation/out/64381550635650.os/KO/out_map/map00630.html
- Supplementary Material S8/KEGG annotation/out/64381550635650.os/KO/out_map/map00630.png
- Supplementary Material S8/KEGG annotation/out/64381550635650.os/KO/out_map/map00640.html
- Supplementary Material S8/KEGG annotation/out/64381550635650.os/KO/out_map/map00640.png
- Supplementary Material S8/KEGG annotation/out/64381550635650.os/KO/out_map/map00643.html
- Supplementary Material S8/KEGG annotation/out/64381550635650.os/KO/out_map/map00643.png
- Supplementary Material S8/KEGG annotation/out/64381550635650.os/KO/out_map/map00650.html
- Supplementary Material S8/KEGG annotation/out/64381550635650.os/KO/out_map/map00650.png
- Supplementary Material S8/KEGG annotation/out/64381550635650.os/KO/out_map/map00660.html
- Supplementary Material S8/KEGG annotation/out/64381550635650.os/KO/out_map/map00660.png
- Supplementary Material S8/KEGG annotation/out/64381550635650.os/KO/out_map/map00680.html
- Supplementary Material S8/KEGG annotation/out/64381550635650.os/KO/out_map/map00680.png
- Supplementary Material S8/KEGG annotation/out/64381550635650.os/KO/out_map/map00710.html
- Supplementary Material S8/KEGG annotation/out/64381550635650.os/KO/out_map/map00710.png
- Supplementary Material S8/KEGG annotation/out/64381550635650.os/KO/out_map/map00740.html
- Supplementary Material S8/KEGG annotation/out/64381550635650.os/KO/out_map/map00740.png
- Supplementary Material S8/KEGG annotation/out/64381550635650.os/KO/out_map/map00760.html
- Supplementary Material S8/KEGG annotation/out/64381550635650.os/KO/out_map/map00760.png
- Supplementary Material S8/KEGG annotation/out/64381550635650.os/KO/out_map/map00790.html
- Supplementary Material S8/KEGG annotation/out/64381550635650.os/KO/out_map/map00790.png
- Supplementary Material S8/KEGG annotation/out/64381550635650.os/KO/out_map/map00830.html
- Supplementary Material S8/KEGG annotation/out/64381550635650.os/KO/out_map/map00830.png
- Supplementary Material S8/KEGG annotation/out/64381550635650.os/KO/out_map/map00860.html
- Supplementary Material S8/KEGG annotation/out/64381550635650.os/KO/out_map/map00860.png
- Supplementary Material S8/KEGG annotation/out/64381550635650.os/KO/out_map/map00900.html
- Supplementary Material S8/KEGG annotation/out/64381550635650.os/KO/out_map/map00900.png
- Supplementary Material S8/KEGG annotation/out/64381550635650.os/KO/out_map/map00903.html
- Supplementary Material S8/KEGG annotation/out/64381550635650.os/KO/out_map/map00903.png
- Supplementary Material S8/KEGG annotation/out/64381550635650.os/KO/out_map/map00910.html
- Supplementary Material S8/KEGG annotation/out/64381550635650.os/KO/out_map/map00910.png
- Supplementary Material S8/KEGG annotation/out/64381550635650.os/KO/out_map/map00920.html
- Supplementary Material S8/KEGG annotation/out/64381550635650.os/KO/out_map/map00920.png
- Supplementary Material S8/KEGG annotation/out/64381550635650.os/KO/out_map/map00940.html
- Supplementary Material S8/KEGG annotation/out/64381550635650.os/KO/out_map/map00940.png
- Supplementary Material S8/KEGG annotation/out/64381550635650.os/KO/out_map/map00950.html
- Supplementary Material S8/KEGG annotation/out/64381550635650.os/KO/out_map/map00950.png
- Supplementary Material S8/KEGG annotation/out/64381550635650.os/KO/out_map/map00960.html
- Supplementary Material S8/KEGG annotation/out/64381550635650.os/KO/out_map/map00960.png
- Supplementary Material S8/KEGG annotation/out/64381550635650.os/KO/out_map/map00965.html
- Supplementary Material S8/KEGG annotation/out/64381550635650.os/KO/out_map/map00965.png
- Supplementary Material S8/KEGG annotation/out/64381550635650.os/KO/out_map/map00970.html
- Supplementary Material S8/KEGG annotation/out/64381550635650.os/KO/out_map/map00970.png
- Supplementary Material S8/KEGG annotation/out/64381550635650.os/KO/out_map/map00980.html
- Supplementary Material S8/KEGG annotation/out/64381550635650.os/KO/out_map/map00980.png
- Supplementary Material S8/KEGG annotation/out/64381550635650.os/KO/out_map/map00982.html
- Supplementary Material S8/KEGG annotation/out/64381550635650.os/KO/out_map/map00982.png
- Supplementary Material S8/KEGG annotation/out/64381550635650.os/KO/out_map/map00983.html
- Supplementary Material S8/KEGG annotation/out/64381550635650.os/KO/out_map/map00983.png
- Supplementary Material S8/KEGG annotation/out/64381550635650.os/KO/out_map/map01040.html
- Supplementary Material S8/KEGG annotation/out/64381550635650.os/KO/out_map/map01040.png
- Supplementary Material S8/KEGG annotation/out/64381550635650.os/KO/out_map/map01200.html
- Supplementary Material S8/KEGG annotation/out/64381550635650.os/KO/out_map/map01200.png
- Supplementary Material S8/KEGG annotation/out/64381550635650.os/KO/out_map/map01210.html
- Supplementary Material S8/KEGG annotation/out/64381550635650.os/KO/out_map/map01210.png
- Supplementary Material S8/KEGG annotation/out/64381550635650.os/KO/out_map/map01212.html
- Supplementary Material S8/KEGG annotation/out/64381550635650.os/KO/out_map/map01212.png
- Supplementary Material S8/KEGG annotation/out/64381550635650.os/KO/out_map/map01220.html
- Supplementary Material S8/KEGG annotation/out/64381550635650.os/KO/out_map/map01220.png
- Supplementary Material S8/KEGG annotation/out/64381550635650.os/KO/out_map/map01230.html
- Supplementary Material S8/KEGG annotation/out/64381550635650.os/KO/out_map/map01230.png
- Supplementary Material S8/KEGG annotation/out/64381550635650.os/KO/out_map/map02010.html
- Supplementary Material S8/KEGG annotation/out/64381550635650.os/KO/out_map/map02010.png
- Supplementary Material S8/KEGG annotation/out/64381550635650.os/KO/out_map/map03008.html
- Supplementary Material S8/KEGG annotation/out/64381550635650.os/KO/out_map/map03008.png
- Supplementary Material S8/KEGG annotation/out/64381550635650.os/KO/out_map/map03010.html
- Supplementary Material S8/KEGG annotation/out/64381550635650.os/KO/out_map/map03010.png
- Supplementary Material S8/KEGG annotation/out/64381550635650.os/KO/out_map/map03013.html
- Supplementary Material S8/KEGG annotation/out/64381550635650.os/KO/out_map/map03013.png
- Supplementary Material S8/KEGG annotation/out/64381550635650.os/KO/out_map/map03015.html
- Supplementary Material S8/KEGG annotation/out/64381550635650.os/KO/out_map/map03015.png
- Supplementary Material S8/KEGG annotation/out/64381550635650.os/KO/out_map/map03018.html
- Supplementary Material S8/KEGG annotation/out/64381550635650.os/KO/out_map/map03018.png
- Supplementary Material S8/KEGG annotation/out/64381550635650.os/KO/out_map/map03020.html
- Supplementary Material S8/KEGG annotation/out/64381550635650.os/KO/out_map/map03020.png
- Supplementary Material S8/KEGG annotation/out/64381550635650.os/KO/out_map/map03022.html
- Supplementary Material S8/KEGG annotation/out/64381550635650.os/KO/out_map/map03022.png
- Supplementary Material S8/KEGG annotation/out/64381550635650.os/KO/out_map/map03030.html
- Supplementary Material S8/KEGG annotation/out/64381550635650.os/KO/out_map/map03030.png
- Supplementary Material S8/KEGG annotation/out/64381550635650.os/KO/out_map/map03040.html
- Supplementary Material S8/KEGG annotation/out/64381550635650.os/KO/out_map/map03040.png
- Supplementary Material S8/KEGG annotation/out/64381550635650.os/KO/out_map/map03050.html
- Supplementary Material S8/KEGG annotation/out/64381550635650.os/KO/out_map/map03050.png
- Supplementary Material S8/KEGG annotation/out/64381550635650.os/KO/out_map/map03060.html
- Supplementary Material S8/KEGG annotation/out/64381550635650.os/KO/out_map/map03060.png
- Supplementary Material S8/KEGG annotation/out/64381550635650.os/KO/out_map/map03320.html
- Supplementary Material S8/KEGG annotation/out/64381550635650.os/KO/out_map/map03320.png
- Supplementary Material S8/KEGG annotation/out/64381550635650.os/KO/out_map/map03410.html
- Supplementary Material S8/KEGG annotation/out/64381550635650.os/KO/out_map/map03410.png
- Supplementary Material S8/KEGG annotation/out/64381550635650.os/KO/out_map/map03420.html
- Supplementary Material S8/KEGG annotation/out/64381550635650.os/KO/out_map/map03420.png
- Supplementary Material S8/KEGG annotation/out/64381550635650.os/KO/out_map/map03430.html
- Supplementary Material S8/KEGG annotation/out/64381550635650.os/KO/out_map/map03430.png
- Supplementary Material S8/KEGG annotation/out/64381550635650.os/KO/out_map/map03440.html
- Supplementary Material S8/KEGG annotation/out/64381550635650.os/KO/out_map/map03440.png
- Supplementary Material S8/KEGG annotation/out/64381550635650.os/KO/out_map/map03450.html
- Supplementary Material S8/KEGG annotation/out/64381550635650.os/KO/out_map/map03450.png
- Supplementary Material S8/KEGG annotation/out/64381550635650.os/KO/out_map/map03460.html
- Supplementary Material S8/KEGG annotation/out/64381550635650.os/KO/out_map/map03460.png
- Supplementary Material S8/KEGG annotation/out/64381550635650.os/KO/out_map/map04010.html
- Supplementary Material S8/KEGG annotation/out/64381550635650.os/KO/out_map/map04010.png
- Supplementary Material S8/KEGG annotation/out/64381550635650.os/KO/out_map/map04011.html
- Supplementary Material S8/KEGG annotation/out/64381550635650.os/KO/out_map/map04011.png
- Supplementary Material S8/KEGG annotation/out/64381550635650.os/KO/out_map/map04014.html
- Supplementary Material S8/KEGG annotation/out/64381550635650.os/KO/out_map/map04014.png
- Supplementary Material S8/KEGG annotation/out/64381550635650.os/KO/out_map/map04015.html
- Supplementary Material S8/KEGG annotation/out/64381550635650.os/KO/out_map/map04015.png
- Supplementary Material S8/KEGG annotation/out/64381550635650.os/KO/out_map/map04020.html
- Supplementary Material S8/KEGG annotation/out/64381550635650.os/KO/out_map/map04020.png
- Supplementary Material S8/KEGG annotation/out/64381550635650.os/KO/out_map/map04022.html
- Supplementary Material S8/KEGG annotation/out/64381550635650.os/KO/out_map/map04022.png
- Supplementary Material S8/KEGG annotation/out/64381550635650.os/KO/out_map/map04024.html
- Supplementary Material S8/KEGG annotation/out/64381550635650.os/KO/out_map/map04024.png
- Supplementary Material S8/KEGG annotation/out/64381550635650.os/KO/out_map/map04062.html
- Supplementary Material S8/KEGG annotation/out/64381550635650.os/KO/out_map/map04062.png
- Supplementary Material S8/KEGG annotation/out/64381550635650.os/KO/out_map/map04064.html
- Supplementary Material S8/KEGG annotation/out/64381550635650.os/KO/out_map/map04064.png
- Supplementary Material S8/KEGG annotation/out/64381550635650.os/KO/out_map/map04068.html
- Supplementary Material S8/KEGG annotation/out/64381550635650.os/KO/out_map/map04068.png
- Supplementary Material S8/KEGG annotation/out/64381550635650.os/KO/out_map/map04070.html
- Supplementary Material S8/KEGG annotation/out/64381550635650.os/KO/out_map/map04070.png
- Supplementary Material S8/KEGG annotation/out/64381550635650.os/KO/out_map/map04071.html
- Supplementary Material S8/KEGG annotation/out/64381550635650.os/KO/out_map/map04071.png
- Supplementary Material S8/KEGG annotation/out/64381550635650.os/KO/out_map/map04110.html
- Supplementary Material S8/KEGG annotation/out/64381550635650.os/KO/out_map/map04110.png
- Supplementary Material S8/KEGG annotation/out/64381550635650.os/KO/out_map/map04111.html
- Supplementary Material S8/KEGG annotation/out/64381550635650.os/KO/out_map/map04111.png
- Supplementary Material S8/KEGG annotation/out/64381550635650.os/KO/out_map/map04112.html
- Supplementary Material S8/KEGG annotation/out/64381550635650.os/KO/out_map/map04112.png
- Supplementary Material S8/KEGG annotation/out/64381550635650.os/KO/out_map/map04113.html
- Supplementary Material S8/KEGG annotation/out/64381550635650.os/KO/out_map/map04113.png
- Supplementary Material S8/KEGG annotation/out/64381550635650.os/KO/out_map/map04114.html
- Supplementary Material S8/KEGG annotation/out/64381550635650.os/KO/out_map/map04114.png
- Supplementary Material S8/KEGG annotation/out/64381550635650.os/KO/out_map/map04115.html
- Supplementary Material S8/KEGG annotation/out/64381550635650.os/KO/out_map/map04115.png
- Supplementary Material S8/KEGG annotation/out/64381550635650.os/KO/out_map/map04120.html
- Supplementary Material S8/KEGG annotation/out/64381550635650.os/KO/out_map/map04120.png
- Supplementary Material S8/KEGG annotation/out/64381550635650.os/KO/out_map/map04122.html
- Supplementary Material S8/KEGG annotation/out/64381550635650.os/KO/out_map/map04122.png
- Supplementary Material S8/KEGG annotation/out/64381550635650.os/KO/out_map/map04130.html
- Supplementary Material S8/KEGG annotation/out/64381550635650.os/KO/out_map/map04130.png
- Supplementary Material S8/KEGG annotation/out/64381550635650.os/KO/out_map/map04140.html
- Supplementary Material S8/KEGG annotation/out/64381550635650.os/KO/out_map/map04140.png
- Supplementary Material S8/KEGG annotation/out/64381550635650.os/KO/out_map/map04141.html
- Supplementary Material S8/KEGG annotation/out/64381550635650.os/KO/out_map/map04141.png
- Supplementary Material S8/KEGG annotation/out/64381550635650.os/KO/out_map/map04142.html
- Supplementary Material S8/KEGG annotation/out/64381550635650.os/KO/out_map/map04142.png
- Supplementary Material S8/KEGG annotation/out/64381550635650.os/KO/out_map/map04144.html
- Supplementary Material S8/KEGG annotation/out/64381550635650.os/KO/out_map/map04144.png
- Supplementary Material S8/KEGG annotation/out/64381550635650.os/KO/out_map/map04145.html
- Supplementary Material S8/KEGG annotation/out/64381550635650.os/KO/out_map/map04145.png
- Supplementary Material S8/KEGG annotation/out/64381550635650.os/KO/out_map/map04146.html
- Supplementary Material S8/KEGG annotation/out/64381550635650.os/KO/out_map/map04146.png
- Supplementary Material S8/KEGG annotation/out/64381550635650.os/KO/out_map/map04150.html
- Supplementary Material S8/KEGG annotation/out/64381550635650.os/KO/out_map/map04150.png
- Supplementary Material S8/KEGG annotation/out/64381550635650.os/KO/out_map/map04151.html
- Supplementary Material S8/KEGG annotation/out/64381550635650.os/KO/out_map/map04151.png
- Supplementary Material S8/KEGG annotation/out/64381550635650.os/KO/out_map/map04152.html
- Supplementary Material S8/KEGG annotation/out/64381550635650.os/KO/out_map/map04152.png
- Supplementary Material S8/KEGG annotation/out/64381550635650.os/KO/out_map/map04210.html
- Supplementary Material S8/KEGG annotation/out/64381550635650.os/KO/out_map/map04210.png
- Supplementary Material S8/KEGG annotation/out/64381550635650.os/KO/out_map/map04261.html
- Supplementary Material S8/KEGG annotation/out/64381550635650.os/KO/out_map/map04261.png
- Supplementary Material S8/KEGG annotation/out/64381550635650.os/KO/out_map/map04270.html
- Supplementary Material S8/KEGG annotation/out/64381550635650.os/KO/out_map/map04270.png
[truncated: 228 more entries]
