# Supplementary material for: A Comprehensive Assessment of Ultraviolet-Radiation-Induced Mutations in Flammulina filiformis Using Whole-Genome Resequencing
Source: J Fungi (Basel). 2024 Mar 20;10(3):228. doi: 10.3390/jof10030228 (PMC10971301; doi:10.3390/jof10030228)
Supplement: Supplementary file 1 [file jof-10-00228-s001.zip › Supplementary Material S8/GO annotation/44221550570945.annot.os]

g6464	GO:0016020
g4833	GO:0003700	GO:0006355	GO:0008270	GO:0043565
g1559	GO:0004355	GO:0005506	GO:0006537	GO:0010181	GO:0016040	GO:0050660	GO:0051538	GO:0055114
g1048	GO:0005515	GO:0030036
g9271	GO:0016021	GO:0016874
g8625	GO:0004042	GO:0004358	GO:0005759	GO:0006526	GO:0016021	GO:0103045
g7709	GO:0003676	GO:0004386	GO:0004650	GO:0005524	GO:0005975
g7449	GO:0000097	GO:0000103	GO:0004783	GO:0009337	GO:0010181	GO:0010494	GO:0020037	GO:0050661	GO:0051539	GO:0055114	GO:0070814
g7440	GO:0016020	GO:0016787
g727	GO:0005089	GO:0035023
g6376	GO:0005634	GO:0042254
g6194	GO:0006807	GO:0016301	GO:0016310	GO:0043170	GO:0044238	GO:0097159	GO:1901363
g6164	GO:0008643	GO:0016021	GO:0022857	GO:0055085
g6095	GO:0000049	GO:0003735	GO:0004813	GO:0005524	GO:0005739	GO:0005840	GO:0008270	GO:0070143
g5903	GO:0000097	GO:0000103	GO:0004783	GO:0009337	GO:0010181	GO:0010494	GO:0020037	GO:0050661	GO:0051539	GO:0055114	GO:0070814
g5803	GO:0004518	GO:0004672	GO:0005524	GO:0005737	GO:0006468	GO:0016442	GO:0031047	GO:0046872	GO:0090305
g5755	GO:0003924	GO:0004674	GO:0005524	GO:0006468
g5681	GO:0016192	GO:0030008
g5515	GO:0000104	GO:0020037	GO:0046872	GO:0055114
g5377	GO:0016021
g527	GO:0016020
g4910	GO:0000166	GO:0004775	GO:0005739	GO:0006099	GO:0048037
g470	GO:0000166	GO:0004725	GO:0016020	GO:0035335	GO:0044429
g4643	GO:0004252	GO:0006508	GO:0046872
g4580	GO:0000287	GO:0003862	GO:0009098	GO:0051287	GO:0055114
g4571	GO:0004553	GO:0005506	GO:0005975	GO:0016021	GO:0016702	GO:0030246	GO:0055114
g450	GO:0005509	GO:0016021	GO:0016491	GO:0055114
g4435	GO:0004100	GO:0006031	GO:0016021
g4286	GO:0000105	GO:0004399	GO:0004635	GO:0004636	GO:0005524	GO:0008270	GO:0051287	GO:0055114
g4153	GO:0005887	GO:0015079	GO:0071805
g380	GO:0000287	GO:0010333
g3710	GO:0008168	GO:0032259
g3416	GO:0016301
g2764	GO:0004721	GO:0006470
g2520	GO:0016020	GO:0016874
g2353	GO:0006479	GO:0051998
g2194	GO:0003723	GO:0003724	GO:0005524	GO:0006401
g218	GO:0000049	GO:0005737	GO:0051500	GO:0106074
g2080	GO:0000329	GO:0031139	GO:0031929	GO:0031931
g200	GO:0006807
g1635	GO:0000228	GO:0003677	GO:0004386	GO:0005524	GO:0006364	GO:0016887	GO:0017025	GO:0042790	GO:0045892	GO:0045898
g16240	GO:0016021	GO:0055085
g16161	GO:0003676	GO:0006259
g15891	GO:0006281	GO:0016799	GO:0043231
g15880	GO:0016020
g15837	GO:0016021	GO:0022857	GO:0055085
g1553	GO:0016021	GO:0030001	GO:0046873
g15452	GO:0016757	GO:0044425	GO:0044432	GO:0070085
g15282	GO:0016020	GO:0016311	GO:0016791
g15156	GO:0005524	GO:0016021	GO:0042626	GO:0046618	GO:0055085
g14774	GO:0003676
g13959	GO:0016020
g13590	GO:0010181	GO:0016491	GO:0055114
g13424	GO:0005975	GO:0016020	GO:0016740
g12573	GO:0001732	GO:0003743	GO:0005852	GO:0016282	GO:0033290
g1233	GO:0003676	GO:0004386	GO:0005524	GO:0008270
g12258	GO:0004672	GO:0006468
g12113	GO:0016020	GO:0016787
g11554	GO:0004748	GO:0005524	GO:0006260	GO:0055114
g11041	GO:0004830	GO:0005524	GO:0006436
g10915	GO:0016740
g10839	GO:0005488	GO:0016491
g10811	GO:0003677	GO:0004003	GO:0005524	GO:0005634	GO:0006139	GO:0016020	GO:0032508
g10390	GO:0016021	GO:0022857	GO:0055085
g9958	GO:0016021
g9946	GO:0016020	GO:0016787
g9915	GO:0015299	GO:0016021	GO:1902600
g9832	GO:0000166
g9823	GO:0006810	GO:0016021	GO:0016491	GO:0055114
g9820	GO:0003855	GO:0003856	GO:0003866	GO:0004764	GO:0004765	GO:0005524	GO:0005737	GO:0009073	GO:0009423	GO:0016021	GO:0016310	GO:0046872	GO:0055114
g9797	GO:0005096	GO:0030137	GO:0043547	GO:0044431	GO:0046872	GO:0048193	GO:0051649	GO:0098588
g9793	GO:0016301	GO:0016310
g9745	GO:0016301	GO:0016310
g9743	GO:0004672	GO:0005524	GO:0006468
g9672	GO:0006865	GO:0016021	GO:0022857	GO:0055085
g96	GO:0016021
g9578	GO:0000166	GO:0016020	GO:0016887
g948	GO:0005488
g9478	GO:0004497	GO:0005506	GO:0005623	GO:0016209	GO:0016705	GO:0020037	GO:0045454	GO:0055114	GO:0098869
g9280	GO:0003824	GO:0009987
g9261	GO:0016301
g9211	GO:0016787
g9209	GO:0006511	GO:0016579	GO:0036459
g918	GO:0004069	GO:0005768	GO:0006520	GO:0008270	GO:0009058	GO:0016021	GO:0016192	GO:0030170	GO:0032153	GO:0044853	GO:0051286	GO:0099097
g9169	GO:0016021	GO:0022857	GO:0055085
g9166	GO:0004553	GO:0005488	GO:0005975	GO:0016021
g9140	GO:0016020
g9133	GO:0000902
g9126	GO:0016021	GO:0055085
g9081	GO:0003743	GO:0005634	GO:0006367	GO:0006413	GO:0046982
g9055	GO:0016021
g904	GO:0002183	GO:0003743	GO:0005085	GO:0005851	GO:0016779
g9010	GO:0006355	GO:0046983	GO:0071339	GO:0090575
g8973	GO:0006796	GO:0012505	GO:0016021	GO:0016301	GO:0043231	GO:0044444
g8957	GO:0016021
g8942	GO:0006869	GO:0008289	GO:0016021	GO:0061817
g8930	GO:0000122	GO:0004683	GO:0005516	GO:0005524	GO:0006468	GO:0010621	GO:0010972	GO:0071277	GO:0106057
g892	GO:0005488
g891	GO:0003723
g8896	GO:0004731	GO:0006148	GO:0019358	GO:0034356	GO:0046115	GO:0047724	GO:0070635
g8810	GO:0004386	GO:0005488
g8806	GO:0004476	GO:0005975	GO:0008270	GO:0009298
g8772	GO:0005618
g8771	GO:0003735	GO:0005840	GO:0006412
g8749	GO:0009987
g8736	GO:0006396	GO:0008173	GO:0032259
g8730	GO:0016021	GO:0055085
g8682	GO:0003824
g868	GO:0016491	GO:0055114
g8679	GO:0003677	GO:0005524	GO:0016787
g867	GO:0016020	GO:0016491	GO:0055114
g8666	GO:0043167
g8648	GO:0003924	GO:0005525	GO:0007186	GO:0031683
g8631	GO:0008446	GO:0019673
g8610	GO:0005457	GO:0005794	GO:0016021	GO:0036085
g861	GO:0005524
g8558	GO:0016021
g8550	GO:0016491	GO:0055114
g8548	GO:0016020
g8545	GO:0006355	GO:0016020	GO:0046872
g8536	GO:0003723	GO:0042800	GO:0048188	GO:0051568
g8527	GO:0016787
g848	GO:0016020
g842	GO:0016021	GO:0016746
g8316	GO:0016020
g8277	GO:0016020
g8245	GO:0006725	GO:0008199	GO:0016702	GO:0055114
g821	GO:0004164	GO:0017183	GO:0032259
g8112	GO:0004563	GO:0005975	GO:0102148
g8010	GO:0006479	GO:0008276
g7973	GO:0010181
g795	GO:0000774	GO:0001405	GO:0030150	GO:0042026	GO:0042803	GO:0050790	GO:0051087
g7932	GO:0000178	GO:0003723	GO:0004527	GO:0090305
g7931	GO:0016491	GO:0046872	GO:0055114
g7919	GO:0016020
g7908	GO:0003676	GO:0005634	GO:0015074
g7873	GO:0000981	GO:0003676	GO:0004846	GO:0005634	GO:0006144	GO:0006357	GO:0008270	GO:0055114
g7854	GO:0016021	GO:0055085
g7820	GO:0016020
g7811	GO:0005488
g7810	GO:0016021	GO:0016787
g7777	GO:0016021	GO:0016810
g7757	GO:0006629	GO:0007165	GO:0008081
g7749	GO:0003952	GO:0005524	GO:0009435
g7746	GO:0000145	GO:0006887
g7729	GO:0003824	GO:0006259	GO:0097159	GO:1901363
g7711	GO:0000166	GO:0004672	GO:0005634	GO:0006468	GO:0010468	GO:0051252
g7707	GO:0005524
g7665	GO:0005768	GO:0006886	GO:0016197	GO:0030121
g766	GO:0016020
g7643	GO:0004040
g7633	GO:0003735	GO:0005840	GO:0006414
g7614	GO:0008299	GO:0016740
g760	GO:0003951	GO:0005975	GO:0016021	GO:0016310	GO:0016787
g7594	GO:0004134	GO:0004135	GO:0005980
g7590	GO:0005956	GO:0016301	GO:0019887	GO:0045859
g759	GO:0003743	GO:0006366	GO:0006413	GO:0046982
g7569	GO:0006259
g7564	GO:0000132	GO:0000922	GO:0003677	GO:0005634	GO:0005737	GO:0005874	GO:0005875	GO:0006351	GO:0008270	GO:0016787	GO:0051012	GO:0051301	GO:0070840
g7518	GO:0003743	GO:0006413	GO:0033592
g7510	GO:0009987
g7499	GO:0016021
g746	GO:0003676	GO:0006259	GO:0043229
g7453	GO:0000290	GO:0004133	GO:0005488	GO:0016853
g7432	GO:0000166	GO:0001882	GO:0003677	GO:0003887	GO:0005634	GO:0006260	GO:0046872	GO:0051539	GO:0071897
g7416	GO:0006673	GO:0016021	GO:0030148	GO:0045140	GO:0070916
g7395	GO:0003676	GO:0008270
g7388	GO:0016627	GO:0055114
g7380	GO:0003676	GO:0009987
g7359	GO:0005247	GO:0016021	GO:1902476
g7307	GO:0004842	GO:0008483	GO:0016567	GO:0030170
g7300	GO:0003735	GO:0005840	GO:0006412	GO:0019843
g7295	GO:0003676	GO:0008270
g7282	GO:0000027	GO:0000055	GO:0000463	GO:0000466	GO:0005730	GO:0030687	GO:0042134
g7267	GO:0005488	GO:0016020	GO:0016740
g7264	GO:0008168	GO:0032259
g7249	GO:0004350	GO:0006561	GO:0050661	GO:0055114
g7225	GO:0006535
g7203	GO:0002094	GO:0005743	GO:0016021	GO:0044249	GO:1901576
g7185	GO:0016021	GO:0035091
g7177	GO:0009987
g7149	GO:0016021	GO:0055085
g7134	GO:0004674	GO:0005524	GO:0006468	GO:0035556	GO:0046872
g7095	GO:0007165	GO:0016020	GO:0016301	GO:0016310
g7073	GO:0070403
g7038	GO:0005089	GO:0035023
g6962	GO:0005741	GO:0008308	GO:0015698	GO:0098656
g6919	GO:0003824	GO:0005488
g6814	GO:0005634	GO:0006886	GO:0008536
g672	GO:0000722	GO:0000775	GO:0005524	GO:0005634	GO:0006311	GO:0006338	GO:0007131	GO:0015616	GO:0030491	GO:0030702	GO:0032079	GO:0032392	GO:0035861	GO:0061806
g6710	GO:0005623	GO:0006606	GO:0008536
g6667	GO:0016021
g6632	GO:0016021	GO:0055085
g6599	GO:0004190	GO:0006508	GO:0016020
g6593	GO:0005525	GO:0005730	GO:0016787	GO:0042254
g6579	GO:0006508	GO:0046872	GO:0070006
g6537	GO:0090304
g6522	GO:0008324	GO:0016021	GO:0098655
g6502	GO:0005488
g6497	GO:0016021
g6410	GO:0005524	GO:0016021	GO:0042626	GO:0046618	GO:0055085
g637	GO:0005524	GO:0005885	GO:0006897	GO:0030479	GO:0034314
g6342	GO:0003676	GO:0003824	GO:0005634
g6334	GO:0004801	GO:0005737	GO:0005975	GO:0006098
g6291	GO:0005524	GO:0005634	GO:0005694	GO:0051276
g6286	GO:0004553	GO:0005975	GO:0016021
g6281	GO:0000179	GO:0003723	GO:0031167
g6254	GO:0003723	GO:0004555	GO:0005991	GO:0006397
g6247	GO:0006479	GO:0008168
g6222	GO:0003824	GO:0007165
g6191	GO:0005525
g6138	GO:0000350
g6125	GO:0000349	GO:0003676	GO:0004386	GO:0005524	GO:0008186	GO:0034247	GO:0071006
g6087	GO:0006368	GO:0016570	GO:0016593
g602	GO:0042626	GO:0055085
g6012	GO:0003883	GO:0005524	GO:0006541	GO:0044210
g5997	GO:0005643	GO:0046907
g5980	GO:0005524	GO:0016021	GO:0042626	GO:0055085
g5932	GO:0000981	GO:0003677	GO:0005634	GO:0006094	GO:0006357	GO:0008270
g5922	GO:0003677	GO:0005524	GO:0005634	GO:0016818	GO:0031491	GO:0043044
g5912	GO:0003676
g589	GO:0044425
g5886	GO:0000272	GO:0004553
g5849	GO:0005737	GO:0008863	GO:0016616	GO:0042183	GO:0051287	GO:0055114
g5833	GO:0016491	GO:0055114
g5810	GO:0006081	GO:0016021	GO:0016620	GO:0055114
g5806	GO:0004375	GO:0005739	GO:0006546	GO:0055114
g5786	GO:0016301	GO:0016310
g577	GO:0006511
g5743	GO:0003824
g5742	GO:0005488	GO:0050794
g5719	GO:0000019	GO:0000183	GO:0003677	GO:0003917	GO:0005730	GO:0005829	GO:0006265	GO:0006271	GO:0006333	GO:0006357	GO:0006368	GO:0007076	GO:0007097	GO:0031298
g5694	GO:0005524	GO:0016021	GO:0042626	GO:0055085
g5693	GO:0003824
g5678	GO:0004605	GO:0016021	GO:0016024
g5674	GO:0004176	GO:0004252	GO:0005524	GO:0005759	GO:0006515	GO:0034599	GO:0043565	GO:0051131	GO:0070407
g5636	GO:0016021	GO:0016874
g5634	GO:0008270	GO:0016491	GO:0055114
g5633	GO:0004842	GO:0016567
g562	GO:0005524	GO:0016021	GO:0042626	GO:0055085
g5595	GO:0016021	GO:0022857	GO:0055085
g5593	GO:0016021	GO:0016810
g5567	GO:0005488
g5564	GO:0005524	GO:0016021	GO:0042626	GO:0055085
g5535	GO:0005856	GO:0007165
g5499	GO:0016021
g5469	GO:0003824
g5462	GO:0016301	GO:0016310
g5424	GO:0016787
g5417	GO:0003735	GO:0005840	GO:0006412	GO:0016021
g5404	GO:0016021
g5393	GO:0003677	GO:0003682	GO:0005524	GO:0005634	GO:0006260	GO:0016787
g5346	GO:0016614	GO:0050660	GO:0055114
g5344	GO:0005488	GO:0006796	GO:0016301	GO:0016773	GO:0044238	GO:1901564
g5312	GO:0003700	GO:0006355
g5253	GO:0005488
g5237	GO:0008643	GO:0016021	GO:0022857	GO:0055085
g5191	GO:0016740	GO:0050794
g504	GO:0004044	GO:0006189	GO:0009113	GO:0009116	GO:0046083	GO:0046872
g5024	GO:0016787
g5023	GO:0003774	GO:0003779	GO:0005524	GO:0016021	GO:0016459	GO:0016758
g502	GO:0000162	GO:0004834
g5001	GO:0003676	GO:0016874
g4989	GO:0004497	GO:0005506	GO:0016021	GO:0016705	GO:0020037	GO:0055114
g4970	GO:0000178	GO:0004527	GO:0005840	GO:0006396	GO:0006401	GO:0090305
g4968	GO:0046983
g4890	GO:0016747
g4857	GO:0007165	GO:0043087
g4832	GO:0001732	GO:0002191	GO:0003743	GO:0005852	GO:0016282	GO:0033290	GO:0098808
g4829	GO:0016740
g4821	GO:0005737	GO:0016740	GO:0018130	GO:0043167	GO:0043545	GO:0051188	GO:0090407	GO:1901362	GO:1901566
g4792	GO:0005524	GO:0005739	GO:0016787	GO:0034551
g4782	GO:0000398	GO:0005684	GO:0005686	GO:0071014
g4773	GO:0005524	GO:0016887	GO:0035494
g4762	GO:0004070	GO:0004088	GO:0005524	GO:0006207	GO:0006541	GO:0016021	GO:0016597	GO:0046872
g475	GO:0003924	GO:0005525	GO:0005743	GO:0005761	GO:0043022	GO:0045727
g4720	GO:0043167
g4684	GO:0003824
g4674	GO:0005634	GO:0016021	GO:0055085
g4671	GO:0003677	GO:0005634	GO:0016020	GO:0046872
g4665	GO:0016021	GO:0016491	GO:0055114	GO:0071949
g4653	GO:0008270
g4637	GO:0016491	GO:0016829	GO:0055114
g4623	GO:0003844	GO:0004553	GO:0005978	GO:0043169
g4537	GO:0007034
g4519	GO:0016021
g4514	GO:0016020
g4506	GO:0008233
g4482	GO:0005515
g4421	GO:0006355	GO:0046872
g4374	GO:0008152	GO:0016787
g4365	GO:0004806	GO:0005811	GO:0006642	GO:0016021	GO:0016042	GO:1990748
g4337	GO:0016740
g433	GO:0006259
g4328	GO:0007165	GO:0043087
g4319	GO:0003677	GO:0003700	GO:0006355
g4311	GO:0004672	GO:0006468
g4305	GO:0003723	GO:0003824	GO:0016021	GO:0030170
g4289	GO:0000175	GO:0000287	GO:0000932	GO:0003723	GO:0004449	GO:0005739	GO:0006099	GO:0016021	GO:0034427	GO:0051287	GO:0090503	GO:1990074
g4281	GO:0016021	GO:0022857	GO:0055085
g4232	GO:0005524	GO:0016021	GO:0042626	GO:0055085
g4225	GO:0016021
g4217	GO:0000786	GO:0003677	GO:0005634	GO:0046982
g4211	GO:0016021	GO:0016740	GO:0032588	GO:0033106	GO:0051999
g4193	GO:0009987	GO:0016787
g4165	GO:0009987	GO:0016746
g4134	GO:0016021
g4127	GO:0005089	GO:0035023
g4116	GO:0016787
g4094	GO:0003677	GO:0005634
g4093	GO:0016021
g4083	GO:0016021	GO:0055085
g4061	GO:0000287	GO:0003723	GO:0004826	GO:0005524	GO:0005737	GO:0006432
g4057	GO:0006417	GO:0019887	GO:0019901	GO:0033674	GO:0043022	GO:0045859
g4041	GO:0016301	GO:0016310
g4031	GO:0016874
g4023	GO:0003924	GO:0005200	GO:0005525	GO:0005737	GO:0005874	GO:0007010	GO:0007017
g3988	GO:0003992	GO:0005759	GO:0006592	GO:0030170	GO:0042450
g3987	GO:0003870	GO:0006525	GO:0008483	GO:0030170	GO:0033014
g3949	GO:0005524	GO:0016787
g3945	GO:0004252	GO:0006508	GO:0016021
g3911	GO:0006629	GO:0008081	GO:0016301	GO:0016310
g3908	GO:0010467
g3866	GO:0015693	GO:0016020
g3857	GO:0002943	GO:0034399	GO:0046872	GO:0050660	GO:0055114	GO:0102265
g3822	GO:0000244	GO:0046540
g3810	GO:0000166	GO:0003677	GO:0003887	GO:0006260	GO:0006281	GO:0008270	GO:0008622	GO:0051539	GO:0071897
g3805	GO:0016020	GO:0051179
g3788	GO:0001113	GO:0001139	GO:0001174	GO:0003743	GO:0005634	GO:0006355	GO:0006413	GO:0016251	GO:0017025	GO:0046872	GO:0051123	GO:0097550	GO:2000679
g3697	GO:0000083	GO:0003677	GO:0030907	GO:0051301
g3693	GO:0005634	GO:0006260
g3663	GO:0016787
g3660	GO:0005337	GO:0016021	GO:1901642
g3498	GO:0016427	GO:0032259
g3457	GO:0005840	GO:0006511	GO:0016567	GO:0061630
g3445	GO:0006998	GO:0016021	GO:0031965	GO:0055088
g3429	GO:0016740
g3374	GO:0006307	GO:0016740	GO:0032132
g3337	GO:0000226	GO:0015630	GO:0044430
g3291	GO:0009058	GO:0016746	GO:0016779
g3274	GO:0003884	GO:0046416	GO:0055114	GO:0071949
g3250	GO:0000145	GO:0006904	GO:0090522
g3247	GO:0000145	GO:0006904	GO:0090522
g323	GO:0003676	GO:0006259
g319	GO:0003723
g3178	GO:0004491	GO:0055114
g316	GO:0006897	GO:0016020
g3153	GO:0016021	GO:0022857	GO:0055085
g3137	GO:0005623	GO:0043328
g3128	GO:0003677	GO:0004674	GO:0005524	GO:0006355	GO:0006468	GO:0016021	GO:0046872
g3115	GO:0004222	GO:0005524	GO:0006508	GO:0008270	GO:0016021	GO:0051301
g3076	GO:0003723	GO:0004455	GO:0005634	GO:0006397	GO:0009082	GO:0055114
g3060	GO:0016020
g3053	GO:0016021
g3037	GO:0016301	GO:0016310
g3034	GO:0000287	GO:0005524	GO:0016021	GO:0030976	GO:0042626	GO:0055085
g2983	GO:0003735	GO:0004724	GO:0005840	GO:0006412	GO:0006470	GO:0046872	GO:0048037
g2971	GO:0006506	GO:0016021	GO:0017176
g2953	GO:0016021	GO:0016787
g2929	GO:0007165	GO:0016020	GO:0043087
g2913	GO:0005488	GO:0031981	GO:1902494
g2888	GO:0004069	GO:0006520	GO:0009058	GO:0030170
g2883	GO:0035091
g2857	GO:0004497	GO:0005506	GO:0016021	GO:0016705	GO:0020037	GO:0055114
g2855	GO:0016020	GO:0016491	GO:0046872
g2852	GO:0003924	GO:0005525	GO:0007264
g2847	GO:0005488
g2807	GO:0003677	GO:0016491	GO:0055114	GO:0071949
g278	GO:0004499	GO:0050660	GO:0050661	GO:0055114
g2770	GO:0004128	GO:0016021	GO:0055114
g2756	GO:0031011
g2737	GO:0005975	GO:0006098	GO:0015031	GO:0016020	GO:0017057
g2723	GO:0016020
g2700	GO:0016021
g2697	GO:0006508	GO:0008234
g2682	GO:0003684	GO:0005634	GO:0070914	GO:1901255
g2663	GO:0000502	GO:0010952	GO:0016504	GO:0070577	GO:0070628
g2610	GO:0004672	GO:0005524	GO:0006468	GO:0016021	GO:0016787
g2603	GO:0016301	GO:0016310
g2596	GO:0004089	GO:0008270
g2595	GO:0005783	GO:0048193
g2588	GO:0016021	GO:0055085
g2579	GO:0004497	GO:0005506	GO:0016021	GO:0016705	GO:0020037	GO:0055114
g2571	GO:0003676	GO:0004386	GO:0005524
g2556	GO:0003743	GO:0005669	GO:0006413
g2513	GO:0003676
g2509	GO:0004637	GO:0004641	GO:0005524	GO:0006189	GO:0009113	GO:0046872
g2508	GO:0016021	GO:0022857	GO:0055085
g2491	GO:0016021	GO:0016301	GO:0016310
g2488	GO:0001055	GO:0001172	GO:0003677	GO:0003723	GO:0003968	GO:0005665	GO:0006366	GO:0010494	GO:0031048	GO:0031618	GO:0032549
g2477	GO:0003779	GO:0005543	GO:0006897	GO:0030276
g2464	GO:0003677	GO:0005634	GO:0016021
g2454	GO:0051213	GO:0055114
g2451	GO:0006541	GO:0009058
g244	GO:0016491	GO:0055114
g2399	GO:0005507	GO:0008152	GO:0016020	GO:0016491	GO:0055070
g239	GO:0005488	GO:0016491
g2380	GO:0003774	GO:0003779	GO:0005524	GO:0016459	GO:0030479
g2357	GO:0005524	GO:0016021	GO:0042626	GO:0055085
g2334	GO:0016787
g2324	GO:0006364	GO:0032040
g2322	GO:0046872
g2313	GO:0003676	GO:0004386	GO:0005524
g2268	GO:0003676	GO:0005524	GO:0006807	GO:0008270	GO:0016818	GO:0044238	GO:0044260
g2260	GO:0046983
g2253	GO:0000166	GO:0016787
g2229	GO:0004672	GO:0005524	GO:0006468	GO:0016746
g2219	GO:0006355
g2215	GO:0007165	GO:0016021
g221	GO:0000981	GO:0003677	GO:0005634	GO:0006357	GO:0008270
g2199	GO:0003723
g2186	GO:0016301	GO:0016310
g2152	GO:0000413	GO:0003755	GO:0006457
g2139	GO:0009263	GO:0016021	GO:0016491	GO:0046872	GO:0055114
g2105	GO:0005488
g207	GO:0016491	GO:0046872	GO:0055114
g2060	GO:0046872
g1994	GO:0009072	GO:0051213	GO:1901605
g1931	GO:0016021
g1884	GO:0000166	GO:0004497	GO:0008152	GO:0016020	GO:0043168	GO:0050662
g1838	GO:0016021	GO:0022857	GO:0055085
g1832	GO:0000166	GO:0003824
g1809	GO:0005085	GO:0050794
g1774	GO:0003676	GO:0019722
g1768	GO:0005975	GO:0016758	GO:0030259
g174	GO:0004553
g1715	GO:0004553	GO:0005975
g1685	GO:0004559	GO:0006013	GO:0030246	GO:0046872
g1636	GO:0004499	GO:0016021	GO:0050660	GO:0050661	GO:0055114
g1632	GO:0016021	GO:0016787
g16296	GO:0016740
g16276	GO:0016301
g16213	GO:0005488	GO:0016491
g16211	GO:0005488	GO:0016491
g16140	GO:0003735	GO:0005840	GO:0006412
g16122	GO:0000019	GO:0000712	GO:0000790	GO:0000795	GO:0003677	GO:0003918	GO:0004725	GO:0005524	GO:0006265	GO:0006271	GO:0006333	GO:0007076	GO:0031055	GO:0034506	GO:0035327	GO:0035335	GO:0042802	GO:0044774	GO:0051306	GO:0097046	GO:0097047
g16101	GO:0000329	GO:0005524	GO:0016303	GO:0036092	GO:0046854	GO:0048015
g16075	GO:0016301	GO:0016310
g16063	GO:0000981	GO:0003677	GO:0005634	GO:0006357	GO:0008270
g16055	GO:0003677	GO:0003899	GO:0006351	GO:0046983
g16047	GO:0016226	GO:0097361
g16023	GO:0004497	GO:0005506	GO:0016021	GO:0016705	GO:0020037	GO:0055114
g16006	GO:0001403	GO:0002143	GO:0004792	GO:0005524	GO:0005829	GO:0007114	GO:0018117	GO:0018192	GO:0032447	GO:0034599	GO:0042292	GO:0042802	GO:0046872	GO:0070733	GO:2000220
g16	GO:0000981	GO:0003677	GO:0005634	GO:0006357	GO:0008270
g15997	GO:0016021
g1598	GO:0003779	GO:0005739	GO:0008260	GO:0046952
g15925	GO:0000054
g15911	GO:0005315	GO:0005384	GO:0005887	GO:0006797	GO:0006817	GO:0071421	GO:0097079	GO:0097080	GO:1900062
g15889	GO:0000019	GO:0000112	GO:0000439	GO:0001111	GO:0001113	GO:0003677	GO:0004003	GO:0005524	GO:0005675	GO:0005829	GO:0010525	GO:0015616	GO:0016973	GO:0032508	GO:0033683	GO:0070816	GO:0097550
g15854	GO:0003824
g15837	GO:0016021	GO:0022857	GO:0055085
g15835	GO:0005975	GO:0016832
g15829	GO:0003873	GO:0005524	GO:0006000	GO:0006003	GO:0016021	GO:0046835
g15809	GO:0016020
g1577	GO:0016740	GO:0044238	GO:0071704
g15739	GO:0016740
g15737	GO:0004190	GO:0006508	GO:0007165	GO:0043087
g1572	GO:0003779	GO:0030837
g15714	GO:0000049	GO:0005634	GO:0005737	GO:0008033	GO:0008536	GO:0071528
g15713	GO:0009451	GO:0009982
g1571	GO:0004672	GO:0005524	GO:0006468
g15680	GO:0016491	GO:0055114
g15673	GO:0005488	GO:0016491
g15641	GO:0016021	GO:0055085
g15636	GO:0003924	GO:0005525
g15631	GO:0016021
g1562	GO:0008152	GO:0016020	GO:0016798
g15609	GO:0016491	GO:0055114
g15591	GO:0006979
g15584	GO:0016021	GO:0022857	GO:0055085
g15549	GO:0016311	GO:0016791
g15536	GO:0006457	GO:0051082
g15513	GO:0000413	GO:0003755	GO:0006457
g15485	GO:0016491
g15480	GO:0003884	GO:0046416	GO:0055114	GO:0071949
g15457	GO:0000822	GO:0005516	GO:0005783	GO:0006799	GO:0007034	GO:0008976	GO:0016021	GO:0016237	GO:0016310	GO:0031310	GO:0033254	GO:0042144	GO:0048016
g15455	GO:0000287	GO:0004318	GO:0005835	GO:0006633	GO:0008897	GO:0055114
g15421	GO:0003697	GO:0004519	GO:0005634	GO:0006289	GO:0090305
g15420	GO:0005739	GO:0008137	GO:0016020	GO:0055114
g1541	GO:0018580	GO:0051213	GO:0055114
g1539	GO:0004222	GO:0006508	GO:0016021	GO:0055085
g15379	GO:0046912
g15358	GO:0003676
g15357	GO:0016021	GO:0055085
g15356	GO:0010467	GO:0034645	GO:0043229	GO:0044238	GO:0044271	GO:0046872
g15316	GO:0003677	GO:0005524	GO:0005634	GO:0016818	GO:0031491	GO:0043044
g15306	GO:0005643	GO:0006913
g15244	GO:0016301	GO:0016310
g15207	GO:0005975	GO:0016810
g15134	GO:0019441	GO:0020037	GO:0046872	GO:0051213	GO:0055114
g15123	GO:0016021	GO:0016491	GO:0055114
g15104	GO:0016021	GO:0030246
g1491	GO:0032991	GO:0038201	GO:0050794
g1468	GO:0003676	GO:0005524	GO:0016787
g1467	GO:0004672	GO:0005524	GO:0006468
g14467	GO:0016021
g14466	GO:0016020	GO:0016491	GO:0046872
g14381	GO:0004367	GO:0005975	GO:0009331	GO:0042803	GO:0046168	GO:0051287	GO:0055114
g1438	GO:0016301	GO:0016310
g14321	GO:0004371	GO:0005524	GO:0006071	GO:0016310
g14315	GO:0005634	GO:0016480
g14291	GO:0005506	GO:0005737	GO:0019310	GO:0050113	GO:0055114
g14284	GO:0016021
g14064	GO:0016020
g14022	GO:0016020
g13998	GO:0016020
g13964	GO:0044451	GO:1990234
g13940	GO:0016021
g13911	GO:0005794	GO:0015031	GO:0016021	GO:0016787	GO:0031902
g13874	GO:0004252	GO:0005618	GO:0006508	GO:0016020
g13864	GO:0004252	GO:0005618	GO:0006508	GO:0016020
g1377	GO:0003676	GO:0005634	GO:0015074
g1374	GO:0016614
g13681	GO:0016021
g13644	GO:0000287	GO:0010333
g1347	GO:0004843	GO:0071108	GO:1990380
g1333	GO:0003723	GO:0003724	GO:0005524	GO:0006401
g13322	GO:0008152
g13321	GO:0005524	GO:0005886	GO:0008553	GO:0016021	GO:0120029
g13320	GO:0005634	GO:0005737	GO:0015031	GO:0043023
g13276	GO:0000166	GO:0004386	GO:0006259	GO:0006974	GO:0051276
g1326	GO:0016787
g13222	GO:0003723
g13214	GO:0000796	GO:0007076
g13176	GO:0016021
g13151	GO:0004177	GO:0008237
g13028	GO:0016021	GO:0016874
g13019	GO:0000166	GO:0003678	GO:0006974	GO:0031981	GO:0051276	GO:1902494
g12991	GO:0008289	GO:0016021
g12944	GO:0016021	GO:0055085
g12928	GO:0005524	GO:0005739	GO:0016787	GO:0034551
g129	GO:0016021
g12710	GO:0016021	GO:0016740
g12680	GO:0016787
g12620	GO:0005515	GO:0009987	GO:0044464
g1254	GO:0005488
g12451	GO:0016020
g12434	GO:0006812	GO:0055085
g12425	GO:0005371	GO:0006843	GO:0016021
g12422	GO:0003824	GO:0016021	GO:0050662
g12420	GO:0016021
g12412	GO:0004674	GO:0005524	GO:0006468
g1234	GO:0016020	GO:0016740
g1225	GO:0046982
g12225	GO:0003743	GO:0003746	GO:0006413	GO:0006452	GO:0043022	GO:0045901	GO:0045905
g12224	GO:0016021	GO:0055085
g12208	GO:0005774	GO:0006623	GO:0006878	GO:0006879	GO:0006897	GO:0007033	GO:0007035	GO:0015078	GO:0015991	GO:0016021	GO:0033179
g12204	GO:0004553	GO:0005975	GO:0044464
g12200	GO:0009058	GO:0016779
g12159	GO:0004672	GO:0016310
g12146	GO:0004176	GO:0004252	GO:0005524	GO:0006508	GO:0030163
g12130	GO:0005992	GO:0016740
g12080	GO:0004674	GO:0004713	GO:0005524	GO:0018108
g12048	GO:0016020	GO:0016787
g12037	GO:0018024	GO:0034968	GO:0043229
g1203	GO:0005524	GO:0006812	GO:0008553	GO:0016021
g11986	GO:0006355	GO:0006885	GO:0015385	GO:0016021	GO:0035725	GO:0046983	GO:1902600
g11984	GO:0006725	GO:0008199	GO:0016702	GO:0055114
g11950	GO:0006725	GO:0008199	GO:0016702	GO:0055114
g11948	GO:0003824
g11946	GO:0000943	GO:0003824	GO:0005488	GO:0090304
g11825	GO:0015109	GO:0015703	GO:0016021
g11649	GO:0016787
g11646	GO:0016020
g1164	GO:0016020	GO:0016491	GO:0046872
g1160	GO:0000032	GO:0004169	GO:0005789	GO:0016021	GO:0035269	GO:0044845
g11568	GO:0000272	GO:0004339	GO:0016021	GO:2001070
g11549	GO:0005488	GO:0005737	GO:0006508	GO:0008236	GO:0016853
g11542	GO:0005199	GO:0005576	GO:0009277	GO:0016021
g11476	GO:0016020	GO:0016491	GO:0046872
g11418	GO:0004497	GO:0016787	GO:0055114
g1138	GO:0016491	GO:0046872
g11365	GO:0016021	GO:0055085
g11330	GO:0008422	GO:0030245	GO:0102483
g11324	GO:0005199	GO:0005576	GO:0009277	GO:0016020
g11279	GO:0016021	GO:0022857	GO:0055085
g11270	GO:0016491	GO:0016740
g11240	GO:0006810	GO:0016020	GO:0016491	GO:0046872
g11225	GO:0007052	GO:0042729	GO:0072686
g11222	GO:0016787
g11221	GO:0005096	GO:0043547	GO:0046872
g1119	GO:0005524	GO:0016787
g1118	GO:0005524	GO:0005737	GO:0005856
g11148	GO:0016021	GO:0019706	GO:0045735
g11145	GO:0000287	GO:0004749	GO:0009116	GO:0009156	GO:0009165	GO:0016301	GO:0016310
g11142	GO:0005975	GO:0016758	GO:0030259
g11137	GO:0003824
g11117	GO:0000398	GO:0005634
g1110	GO:0008137	GO:0009055	GO:0016020	GO:0042773	GO:0051536
g11098	GO:0000324	GO:0005524	GO:0005886	GO:0006855	GO:0016021	GO:0042626
g11042	GO:0000082	GO:0000086	GO:0003688	GO:0016567	GO:0019005	GO:0030674	GO:0031146	GO:0031625	GO:0061630
g11016	GO:0004553	GO:0005975	GO:0016021
g11003	GO:0016020
g10983	GO:0005452	GO:0015698	GO:0016021
g10953	GO:0016787
g10901	GO:0004674	GO:0005524	GO:0006468
g10823	GO:0001664	GO:0003924	GO:0005525	GO:0005834	GO:0007186	GO:0031683
g10820	GO:0000723	GO:0006281	GO:0016887	GO:0030870
g10791	GO:0016020
g10737	GO:0006259
g10711	GO:0004768	GO:0006636	GO:0016021	GO:0020037	GO:0046872	GO:0055114
g10700	GO:0005198	GO:0051536	GO:0097428
g1057	GO:0000978	GO:0001228	GO:0005634	GO:0016020	GO:0045944
g10489	GO:0005488	GO:0016491
g10488	GO:0005488	GO:0016491
g10485	GO:0016491
g1046	GO:0016787
g10417	GO:0015031	GO:0030176
g10401	GO:0016020
g10348	GO:0003824	GO:0009116
g10256	GO:0000413	GO:0003755
g10204	GO:0016491	GO:0055114
g10182	GO:0006796	GO:0016740	GO:0034654	GO:0043167	GO:0043231	GO:0097159	GO:1901363
g10152	GO:0004721	GO:0006470	GO:0006511
g10143	GO:0000334	GO:0005737	GO:0006569	GO:0008198	GO:0019805	GO:0034354	GO:0043420	GO:0055114
g10138	GO:0016020
g1008	GO:0016491	GO:0046872	GO:0051537	GO:0055114
