# Supplementary material for: A Comprehensive Assessment of Ultraviolet-Radiation-Induced Mutations in Flammulina filiformis Using Whole-Genome Resequencing
Source: J Fungi (Basel). 2024 Mar 20;10(3):228. doi: 10.3390/jof10030228 (PMC10971301; doi:10.3390/jof10030228)
Supplement: Supplementary file 1 [file jof-10-00228-s001.zip › Supplementary Material S8/GO annotation/76851550570945.txt]

g6464	GO:0016020
g6464
g6464
g6464
g6464
g6464
g6464
g6464
g6464
g6464
g6464
g6464
g6464
g6464
g6464
g6464
g6464
g6464
g6464
g6464
g6464
g4833	GO:0003700
g4833	GO:0006355
g4833	GO:0008270
g4833	GO:0043565
g4833
g4833
g4833
g4833
g4833
g4833
g4833
g4833
g4833
g4833
g4833
g4833
g4833
g4833
g4833
g4833
g4833
g1559	GO:0004355
g1559	GO:0005506
g1559	GO:0006537
g1559	GO:0010181
g1559	GO:0016040
g1559	GO:0050660
g1559	GO:0051538
g1559	GO:0055114
g1559
g1559
g1559
g1559
g1559
g1559
g1559
g1559
g1559
g1559
g1559
g1559
g1559
g1048	GO:0005515
g1048	GO:0030036
g1048
g1048
g1048
g1048
g1048
g1048
g1048
g1048
g1048
g1048
g1048
g1048
g1048
g1048
g1048
g1048
g1048
g1048
g1048
g9271	GO:0016021
g9271	GO:0016874
g9271
g9271
g9271
g9271
g9271
g9271
g9271
g9271
g9271
g9271
g9271
g9271
g9271
g9271
g9271
g9271
g9271
g9271
g9271
g8625	GO:0004042
g8625	GO:0004358
g8625	GO:0005759
g8625	GO:0006526
g8625	GO:0016021
g8625	GO:0103045
g8625
g8625
g8625
g8625
g8625
g8625
g8625
g8625
g8625
g8625
g8625
g8625
g8625
g8625
g8625
g7709	GO:0003676
g7709	GO:0004386
g7709	GO:0004650
g7709	GO:0005524
g7709	GO:0005975
g7709
g7709
g7709
g7709
g7709
g7709
g7709
g7709
g7709
g7709
g7709
g7709
g7709
g7709
g7709
g7709
g7449	GO:0000097
g7449	GO:0000103
g7449	GO:0004783
g7449	GO:0009337
g7449	GO:0010181
g7449	GO:0010494
g7449	GO:0020037
g7449	GO:0050661
g7449	GO:0051539
g7449	GO:0055114
g7449	GO:0070814
g7449
g7449
g7449
g7449
g7449
g7449
g7449
g7449
g7449
g7449
g7440	GO:0016020
g7440	GO:0016787
g7440
g7440
g7440
g7440
g7440
g7440
g7440
g7440
g7440
g7440
g7440
g7440
g7440
g7440
g7440
g7440
g7440
g7440
g7440
g727	GO:0005089
g727	GO:0035023
g727
g727
g727
g727
g727
g727
g727
g727
g727
g727
g727
g727
g727
g727
g727
g727
g727
g727
g727
g6376	GO:0005634
g6376	GO:0042254
g6376
g6376
g6376
g6376
g6376
g6376
g6376
g6376
g6376
g6376
g6376
g6376
g6376
g6376
g6376
g6376
g6376
g6376
g6376
g6194	GO:0006807
g6194	GO:0016301
g6194	GO:0016310
g6194	GO:0043170
g6194	GO:0044238
g6194	GO:0097159
g6194	GO:1901363
g6194
g6194
g6194
g6194
g6194
g6194
g6194
g6194
g6194
g6194
g6194
g6194
g6194
g6194
g6164	GO:0008643
g6164	GO:0016021
g6164	GO:0022857
g6164	GO:0055085
g6164
g6164
g6164
g6164
g6164
g6164
g6164
g6164
g6164
g6164
g6164
g6164
g6164
g6164
g6164
g6164
g6164
g6095	GO:0000049
g6095	GO:0003735
g6095	GO:0004813
g6095	GO:0005524
g6095	GO:0005739
g6095	GO:0005840
g6095	GO:0008270
g6095	GO:0070143
g6095
g6095
g6095
g6095
g6095
g6095
g6095
g6095
g6095
g6095
g6095
g6095
g6095
g5903	GO:0000097
g5903	GO:0000103
g5903	GO:0004783
g5903	GO:0009337
g5903	GO:0010181
g5903	GO:0010494
g5903	GO:0020037
g5903	GO:0050661
g5903	GO:0051539
g5903	GO:0055114
g5903	GO:0070814
g5903
g5903
g5903
g5903
g5903
g5903
g5903
g5903
g5903
g5903
g5803	GO:0004518
g5803	GO:0004672
g5803	GO:0005524
g5803	GO:0005737
g5803	GO:0006468
g5803	GO:0016442
g5803	GO:0031047
g5803	GO:0046872
g5803	GO:0090305
g5803
g5803
g5803
g5803
g5803
g5803
g5803
g5803
g5803
g5803
g5803
g5803
g5755	GO:0003924
g5755	GO:0004674
g5755	GO:0005524
g5755	GO:0006468
g5755
g5755
g5755
g5755
g5755
g5755
g5755
g5755
g5755
g5755
g5755
g5755
g5755
g5755
g5755
g5755
g5755
g5681	GO:0016192
g5681	GO:0030008
g5681
g5681
g5681
g5681
g5681
g5681
g5681
g5681
g5681
g5681
g5681
g5681
g5681
g5681
g5681
g5681
g5681
g5681
g5681
g5515	GO:0000104
g5515	GO:0020037
g5515	GO:0046872
g5515	GO:0055114
g5515
g5515
g5515
g5515
g5515
g5515
g5515
g5515
g5515
g5515
g5515
g5515
g5515
g5515
g5515
g5515
g5515
g5377	GO:0016021
g5377
g5377
g5377
g5377
g5377
g5377
g5377
g5377
g5377
g5377
g5377
g5377
g5377
g5377
g5377
g5377
g5377
g5377
g5377
g5377
g527	GO:0016020
g527
g527
g527
g527
g527
g527
g527
g527
g527
g527
g527
g527
g527
g527
g527
g527
g527
g527
g527
g527
g4910	GO:0000166
g4910	GO:0004775
g4910	GO:0005739
g4910	GO:0006099
g4910	GO:0048037
g4910
g4910
g4910
g4910
g4910
g4910
g4910
g4910
g4910
g4910
g4910
g4910
g4910
g4910
g4910
g4910
g470	GO:0000166
g470	GO:0004725
g470	GO:0016020
g470	GO:0035335
g470	GO:0044429
g470
g470
g470
g470
g470
g470
g470
g470
g470
g470
g470
g470
g470
g470
g470
g470
g4643	GO:0004252
g4643	GO:0006508
g4643	GO:0046872
g4643
g4643
g4643
g4643
g4643
g4643
g4643
g4643
g4643
g4643
g4643
g4643
g4643
g4643
g4643
g4643
g4643
g4643
g4580	GO:0000287
g4580	GO:0003862
g4580	GO:0009098
g4580	GO:0051287
g4580	GO:0055114
g4580
g4580
g4580
g4580
g4580
g4580
g4580
g4580
g4580
g4580
g4580
g4580
g4580
g4580
g4580
g4580
g4571	GO:0004553
g4571	GO:0005506
g4571	GO:0005975
g4571	GO:0016021
g4571	GO:0016702
g4571	GO:0030246
g4571	GO:0055114
g4571
g4571
g4571
g4571
g4571
g4571
g4571
g4571
g4571
g4571
g4571
g4571
g4571
g4571
g450	GO:0005509
g450	GO:0016021
g450	GO:0016491
g450	GO:0055114
g450
g450
g450
g450
g450
g450
g450
g450
g450
g450
g450
g450
g450
g450
g450
g450
g450
g4435	GO:0004100
g4435	GO:0006031
g4435	GO:0016021
g4435
g4435
g4435
g4435
g4435
g4435
g4435
g4435
g4435
g4435
g4435
g4435
g4435
g4435
g4435
g4435
g4435
g4435
g4286	GO:0000105
g4286	GO:0004399
g4286	GO:0004635
g4286	GO:0004636
g4286	GO:0005524
g4286	GO:0008270
g4286	GO:0051287
g4286	GO:0055114
g4286
g4286
g4286
g4286
g4286
g4286
g4286
g4286
g4286
g4286
g4286
g4286
g4286
g4153	GO:0005887
g4153	GO:0015079
g4153	GO:0071805
g4153
g4153
g4153
g4153
g4153
g4153
g4153
g4153
g4153
g4153
g4153
g4153
g4153
g4153
g4153
g4153
g4153
g4153
g380	GO:0000287
g380	GO:0010333
g380
g380
g380
g380
g380
g380
g380
g380
g380
g380
g380
g380
g380
g380
g380
g380
g380
g380
g380
g3710	GO:0008168
g3710	GO:0032259
g3710
g3710
g3710
g3710
g3710
g3710
g3710
g3710
g3710
g3710
g3710
g3710
g3710
g3710
g3710
g3710
g3710
g3710
g3710
g3416	GO:0016301
g3416
g3416
g3416
g3416
g3416
g3416
g3416
g3416
g3416
g3416
g3416
g3416
g3416
g3416
g3416
g3416
g3416
g3416
g3416
g3416
g2764	GO:0004721
g2764	GO:0006470
g2764
g2764
g2764
g2764
g2764
g2764
g2764
g2764
g2764
g2764
g2764
g2764
g2764
g2764
g2764
g2764
g2764
g2764
g2764
g2520	GO:0016020
g2520	GO:0016874
g2520
g2520
g2520
g2520
g2520
g2520
g2520
g2520
g2520
g2520
g2520
g2520
g2520
g2520
g2520
g2520
g2520
g2520
g2520
g2353	GO:0006479
g2353	GO:0051998
g2353
g2353
g2353
g2353
g2353
g2353
g2353
g2353
g2353
g2353
g2353
g2353
g2353
g2353
g2353
g2353
g2353
g2353
g2353
g2194	GO:0003723
g2194	GO:0003724
g2194	GO:0005524
g2194	GO:0006401
g2194
g2194
g2194
g2194
g2194
g2194
g2194
g2194
g2194
g2194
g2194
g2194
g2194
g2194
g2194
g2194
g2194
g218	GO:0000049
g218	GO:0005737
g218	GO:0051500
g218	GO:0106074
g218
g218
g218
g218
g218
g218
g218
g218
g218
g218
g218
g218
g218
g218
g218
g218
g218
g2080	GO:0000329
g2080	GO:0031139
g2080	GO:0031929
g2080	GO:0031931
g2080
g2080
g2080
g2080
g2080
g2080
g2080
g2080
g2080
g2080
g2080
g2080
g2080
g2080
g2080
g2080
g2080
g200	GO:0006807
g200
g200
g200
g200
g200
g200
g200
g200
g200
g200
g200
g200
g200
g200
g200
g200
g200
g200
g200
g200
g1635	GO:0000228
g1635	GO:0003677
g1635	GO:0004386
g1635	GO:0005524
g1635	GO:0006364
g1635	GO:0016887
g1635	GO:0017025
g1635	GO:0042790
g1635	GO:0045892
g1635	GO:0045898
g1635
g1635
g1635
g1635
g1635
g1635
g1635
g1635
g1635
g1635
g1635
g16240	GO:0016021
g16240	GO:0055085
g16240
g16240
g16240
g16240
g16240
g16240
g16240
g16240
g16240
g16240
g16240
g16240
g16240
g16240
g16240
g16240
g16240
g16240
g16240
g16161	GO:0003676
g16161	GO:0006259
g16161
g16161
g16161
g16161
g16161
g16161
g16161
g16161
g16161
g16161
g16161
g16161
g16161
g16161
g16161
g16161
g16161
g16161
g16161
g15891	GO:0006281
g15891	GO:0016799
g15891	GO:0043231
g15891
g15891
g15891
g15891
g15891
g15891
g15891
g15891
g15891
g15891
g15891
g15891
g15891
g15891
g15891
g15891
g15891
g15891
g15880	GO:0016020
g15880
g15880
g15880
g15880
g15880
g15880
g15880
g15880
g15880
g15880
g15880
g15880
g15880
g15880
g15880
g15880
g15880
g15880
g15880
g15880
g15837	GO:0016021
g15837	GO:0022857
g15837	GO:0055085
g15837
g15837
g15837
g15837
g15837
g15837
g15837
g15837
g15837
g15837
g15837
g15837
g15837
g15837
g15837
g15837
g15837
g15837
g1553	GO:0016021
g1553	GO:0030001
g1553	GO:0046873
g1553
g1553
g1553
g1553
g1553
g1553
g1553
g1553
g1553
g1553
g1553
g1553
g1553
g1553
g1553
g1553
g1553
g1553
g15452	GO:0016757
g15452	GO:0044425
g15452	GO:0044432
g15452	GO:0070085
g15452
g15452
g15452
g15452
g15452
g15452
g15452
g15452
g15452
g15452
g15452
g15452
g15452
g15452
g15452
g15452
g15452
g15282	GO:0016020
g15282	GO:0016311
g15282	GO:0016791
g15282
g15282
g15282
g15282
g15282
g15282
g15282
g15282
g15282
g15282
g15282
g15282
g15282
g15282
g15282
g15282
g15282
g15282
g15156	GO:0005524
g15156	GO:0016021
g15156	GO:0042626
g15156	GO:0046618
g15156	GO:0055085
g15156
g15156
g15156
g15156
g15156
g15156
g15156
g15156
g15156
g15156
g15156
g15156
g15156
g15156
g15156
g15156
g14774	GO:0003676
g14774
g14774
g14774
g14774
g14774
g14774
g14774
g14774
g14774
g14774
g14774
g14774
g14774
g14774
g14774
g14774
g14774
g14774
g14774
g14774
g13959	GO:0016020
g13959
g13959
g13959
g13959
g13959
g13959
g13959
g13959
g13959
g13959
g13959
g13959
g13959
g13959
g13959
g13959
g13959
g13959
g13959
g13959
g13590	GO:0010181
g13590	GO:0016491
g13590	GO:0055114
g13590
g13590
g13590
g13590
g13590
g13590
g13590
g13590
g13590
g13590
g13590
g13590
g13590
g13590
g13590
g13590
g13590
g13590
g13424	GO:0005975
g13424	GO:0016020
g13424	GO:0016740
g13424
g13424
g13424
g13424
g13424
g13424
g13424
g13424
g13424
g13424
g13424
g13424
g13424
g13424
g13424
g13424
g13424
g13424
g12573	GO:0001732
g12573	GO:0003743
g12573	GO:0005852
g12573	GO:0016282
g12573	GO:0033290
g12573
g12573
g12573
g12573
g12573
g12573
g12573
g12573
g12573
g12573
g12573
g12573
g12573
g12573
g12573
g12573
g1233	GO:0003676
g1233	GO:0004386
g1233	GO:0005524
g1233	GO:0008270
g1233
g1233
g1233
g1233
g1233
g1233
g1233
g1233
g1233
g1233
g1233
g1233
g1233
g1233
g1233
g1233
g1233
g12258	GO:0004672
g12258	GO:0006468
g12258
g12258
g12258
g12258
g12258
g12258
g12258
g12258
g12258
g12258
g12258
g12258
g12258
g12258
g12258
g12258
g12258
g12258
g12258
g12113	GO:0016020
g12113	GO:0016787
g12113
g12113
g12113
g12113
g12113
g12113
g12113
g12113
g12113
g12113
g12113
g12113
g12113
g12113
g12113
g12113
g12113
g12113
g12113
g11554	GO:0004748
g11554	GO:0005524
g11554	GO:0006260
g11554	GO:0055114
g11554
g11554
g11554
g11554
g11554
g11554
g11554
g11554
g11554
g11554
g11554
g11554
g11554
g11554
g11554
g11554
g11554
g11041	GO:0004830
g11041	GO:0005524
g11041	GO:0006436
g11041
g11041
g11041
g11041
g11041
g11041
g11041
g11041
g11041
g11041
g11041
g11041
g11041
g11041
g11041
g11041
g11041
g11041
g10915	GO:0016740
g10915
g10915
g10915
g10915
g10915
g10915
g10915
g10915
g10915
g10915
g10915
g10915
g10915
g10915
g10915
g10915
g10915
g10915
g10915
g10915
g10839	GO:0005488
g10839	GO:0016491
g10839
g10839
g10839
g10839
g10839
g10839
g10839
g10839
g10839
g10839
g10839
g10839
g10839
g10839
g10839
g10839
g10839
g10839
g10839
g10811	GO:0003677
g10811	GO:0004003
g10811	GO:0005524
g10811	GO:0005634
g10811	GO:0006139
g10811	GO:0016020
g10811	GO:0032508
g10811
g10811
g10811
g10811
g10811
g10811
g10811
g10811
g10811
g10811
g10811
g10811
g10811
g10811
g10390	GO:0016021
g10390	GO:0022857
g10390	GO:0055085
g10390
g10390
g10390
g10390
g10390
g10390
g10390
g10390
g10390
g10390
g10390
g10390
g10390
g10390
g10390
g10390
g10390
g10390
g9958	GO:0016021
g9958
g9958
g9958
g9958
g9958
g9958
g9958
g9958
g9958
g9958
g9958
g9958
g9958
g9958
g9958
g9958
g9958
g9958
g9958
g9958
g9946	GO:0016020
g9946	GO:0016787
g9946
g9946
g9946
g9946
g9946
g9946
g9946
g9946
g9946
g9946
g9946
g9946
g9946
g9946
g9946
g9946
g9946
g9946
g9946
g9915	GO:0015299
g9915	GO:0016021
g9915	GO:1902600
g9915
g9915
g9915
g9915
g9915
g9915
g9915
g9915
g9915
g9915
g9915
g9915
g9915
g9915
g9915
g9915
g9915
g9915
g9832	GO:0000166
g9832
g9832
g9832
g9832
g9832
g9832
g9832
g9832
g9832
g9832
g9832
g9832
g9832
g9832
g9832
g9832
g9832
g9832
g9832
g9832
g9823	GO:0006810
g9823	GO:0016021
g9823	GO:0016491
g9823	GO:0055114
g9823
g9823
g9823
g9823
g9823
g9823
g9823
g9823
g9823
g9823
g9823
g9823
g9823
g9823
g9823
g9823
g9823
g9820	GO:0003855
g9820	GO:0003856
g9820	GO:0003866
g9820	GO:0004764
g9820	GO:0004765
g9820	GO:0005524
g9820	GO:0005737
g9820	GO:0009073
g9820	GO:0009423
g9820	GO:0016021
g9820	GO:0016310
g9820	GO:0046872
g9820	GO:0055114
g9820
g9820
g9820
g9820
g9820
g9820
g9820
g9820
g9797	GO:0005096
g9797	GO:0030137
g9797	GO:0043547
g9797	GO:0044431
g9797	GO:0046872
g9797	GO:0048193
g9797	GO:0051649
g9797	GO:0098588
g9797
g9797
g9797
g9797
g9797
g9797
g9797
g9797
g9797
g9797
g9797
g9797
g9797
g9793	GO:0016301
g9793	GO:0016310
g9793
g9793
g9793
g9793
g9793
g9793
g9793
g9793
g9793
g9793
g9793
g9793
g9793
g9793
g9793
g9793
g9793
g9793
g9793
g9745	GO:0016301
g9745	GO:0016310
g9745
g9745
g9745
g9745
g9745
g9745
g9745
g9745
g9745
g9745
g9745
g9745
g9745
g9745
g9745
g9745
g9745
g9745
g9745
g9743	GO:0004672
g9743	GO:0005524
g9743	GO:0006468
g9743
g9743
g9743
g9743
g9743
g9743
g9743
g9743
g9743
g9743
g9743
g9743
g9743
g9743
g9743
g9743
g9743
g9743
g9672	GO:0006865
g9672	GO:0016021
g9672	GO:0022857
g9672	GO:0055085
g9672
g9672
g9672
g9672
g9672
g9672
g9672
g9672
g9672
g9672
g9672
g9672
g9672
g9672
g9672
g9672
g9672
g96	GO:0016021
g96
g96
g96
g96
g96
g96
g96
g96
g96
g96
g96
g96
g96
g96
g96
g96
g96
g96
g96
g96
g9578	GO:0000166
g9578	GO:0016020
g9578	GO:0016887
g9578
g9578
g9578
g9578
g9578
g9578
g9578
g9578
g9578
g9578
g9578
g9578
g9578
g9578
g9578
g9578
g9578
g9578
g948	GO:0005488
g948
g948
g948
g948
g948
g948
g948
g948
g948
g948
g948
g948
g948
g948
g948
g948
g948
g948
g948
g948
g9478	GO:0004497
g9478	GO:0005506
g9478	GO:0005623
g9478	GO:0016209
g9478	GO:0016705
g9478	GO:0020037
g9478	GO:0045454
g9478	GO:0055114
g9478	GO:0098869
g9478
g9478
g9478
g9478
g9478
g9478
g9478
g9478
g9478
g9478
g9478
g9478
g9280	GO:0003824
g9280	GO:0009987
g9280
g9280
g9280
g9280
g9280
g9280
g9280
g9280
g9280
g9280
g9280
g9280
g9280
g9280
g9280
g9280
g9280
g9280
g9280
g9261	GO:0016301
g9261
g9261
g9261
g9261
g9261
g9261
g9261
g9261
g9261
g9261
g9261
g9261
g9261
g9261
g9261
g9261
g9261
g9261
g9261
g9261
g9211	GO:0016787
g9211
g9211
g9211
g9211
g9211
g9211
g9211
g9211
g9211
g9211
g9211
g9211
g9211
g9211
g9211
g9211
g9211
g9211
g9211
g9211
g9209	GO:0006511
g9209	GO:0016579
g9209	GO:0036459
g9209
g9209
g9209
g9209
g9209
g9209
g9209
g9209
g9209
g9209
g9209
g9209
g9209
g9209
g9209
g9209
g9209
g9209
g918	GO:0004069
g918	GO:0005768
g918	GO:0006520
g918	GO:0008270
g918	GO:0009058
g918	GO:0016021
g918	GO:0016192
g918	GO:0030170
g918	GO:0032153
g918	GO:0044853
g918	GO:0051286
g918	GO:0099097
g918
g918
g918
g918
g918
g918
g918
g918
g918
g9169	GO:0016021
g9169	GO:0022857
g9169	GO:0055085
g9169
g9169
g9169
g9169
g9169
g9169
g9169
g9169
g9169
g9169
g9169
g9169
g9169
g9169
g9169
g9169
g9169
g9169
g9166	GO:0004553
g9166	GO:0005488
g9166	GO:0005975
g9166	GO:0016021
g9166
g9166
g9166
g9166
g9166
g9166
g9166
g9166
g9166
g9166
g9166
g9166
g9166
g9166
g9166
g9166
g9166
g9140	GO:0016020
g9140
g9140
g9140
g9140
g9140
g9140
g9140
g9140
g9140
g9140
g9140
g9140
g9140
g9140
g9140
g9140
g9140
g9140
g9140
g9140
g9133	GO:0000902
g9133
g9133
g9133
g9133
g9133
g9133
g9133
g9133
g9133
g9133
g9133
g9133
g9133
g9133
g9133
g9133
g9133
g9133
g9133
g9133
g9126	GO:0016021
g9126	GO:0055085
g9126
g9126
g9126
g9126
g9126
g9126
g9126
g9126
g9126
g9126
g9126
g9126
g9126
g9126
g9126
g9126
g9126
g9126
g9126
g9081	GO:0003743
g9081	GO:0005634
g9081	GO:0006367
g9081	GO:0006413
g9081	GO:0046982
g9081
g9081
g9081
g9081
g9081
g9081
g9081
g9081
g9081
g9081
g9081
g9081
g9081
g9081
g9081
g9081
g9055	GO:0016021
g9055
g9055
g9055
g9055
g9055
g9055
g9055
g9055
g9055
g9055
g9055
g9055
g9055
g9055
g9055
g9055
g9055
g9055
g9055
g9055
g904	GO:0002183
g904	GO:0003743
g904	GO:0005085
g904	GO:0005851
g904	GO:0016779
g904
g904
g904
g904
g904
g904
g904
g904
g904
g904
g904
g904
g904
g904
g904
g904
g9010	GO:0006355
g9010	GO:0046983
g9010	GO:0071339
g9010	GO:0090575
g9010
g9010
g9010
g9010
g9010
g9010
g9010
g9010
g9010
g9010
g9010
g9010
g9010
g9010
g9010
g9010
g9010
g8973	GO:0006796
g8973	GO:0012505
g8973	GO:0016021
g8973	GO:0016301
g8973	GO:0043231
g8973	GO:0044444
g8973
g8973
g8973
g8973
g8973
g8973
g8973
g8973
g8973
g8973
g8973
g8973
g8973
g8973
g8973
g8957	GO:0016021
g8957
g8957
g8957
g8957
g8957
g8957
g8957
g8957
g8957
g8957
g8957
g8957
g8957
g8957
g8957
g8957
g8957
g8957
g8957
g8957
g8942	GO:0006869
g8942	GO:0008289
g8942	GO:0016021
g8942	GO:0061817
g8942
[truncated: 10,957 more rows]
