# Supplementary material for: A Comprehensive Assessment of Ultraviolet-Radiation-Induced Mutations in Flammulina filiformis Using Whole-Genome Resequencing
Source: J Fungi (Basel). 2024 Mar 20;10(3):228. doi: 10.3390/jof10030228 (PMC10971301; doi:10.3390/jof10030228)
Supplement: Supplementary file 1 [file jof-10-00228-s001.zip › Supplementary Material S8/GO annotation/81591550570945.os]

g6464
g4833
g1559
g1048
g9271
g8625
g7709
g7449
g7440
g727
g6376
g6194
g6164
g6095
g5903
g5803
g5755
g5681
g5515
g5377
g527
g4910
g470
g4643
g4580
g4571
g450
g4435
g4286
g4153
g380
g3710
g3416
g2764
g2520
g2353
g2194
g218
g2080
g200
g1635
g16240
g16161
g15891
g15880
g15837
g1553
g15452
g15282
g15156
g14774
g13959
g13590
g13424
g12573
g1233
g12258
g12113
g11554
g11041
g10915
g10839
g10811
g10390
g9958
g9946
g9915
g9832
g9823
g9820
g9797
g9793
g9745
g9743
g9672
g96
g9578
g948
g9478
g9280
g9261
g9211
g9209
g918
g9169
g9166
g9140
g9133
g9126
g9081
g9055
g904
g9010
g8973
g8957
g8942
g8930
g892
g891
g8896
g8810
g8806
g8772
g8771
g8749
g8736
g8730
g8682
g868
g8679
g867
g8666
g8648
g8631
g8610
g861
g8558
g8550
g8548
g8545
g8536
g8527
g848
g842
g8316
g8277
g8245
g821
g8112
g8010
g7973
g795
g7932
g7931
g7919
g7908
g7873
g7854
g7820
g7811
g7810
g7777
g7757
g7749
g7746
g7729
g7711
g7707
g7665
g766
g7643
g7633
g7614
g760
g7594
g7590
g759
g7569
g7564
g7518
g7510
g7499
g746
g7453
g7432
g7416
g7395
g7388
g7380
g7359
g7307
g7300
g7295
g7282
g7267
g7264
g7249
g7225
g7203
g7185
g7177
g7149
g7134
g7095
g7073
g7038
g6962
g6919
g6814
g672
g6710
g6667
g6632
g6599
g6593
g6579
g6537
g6522
g6502
g6497
g6410
g637
g6342
g6334
g6291
g6286
g6281
g6254
g6247
g6222
g6191
g6138
g6125
g6087
g602
g6012
g5997
g5980
g5932
g5922
g5912
g589
g5886
g5849
g5833
g5810
g5806
g5786
g577
g5743
g5742
g5719
g5694
g5693
g5678
g5674
g5636
g5634
g5633
g562
g5595
g5593
g5567
g5564
g5535
g5499
g5469
g5462
g5424
g5417
g5404
g5393
g5346
g5344
g5312
g5253
g5237
g5191
g504
g5024
g5023
g502
g5001
g4989
g4970
g4968
g4890
g4857
g4832
g4829
g4821
g4792
g4782
g4773
g4762
g475
g4720
g4684
g4674
g4671
g4665
g4653
g4637
g4623
g4537
g4519
g4514
g4506
g4482
g4421
g4374
g4365
g4337
g433
g4328
g4319
g4311
g4305
g4289
g4281
g4232
g4225
g4217
g4211
g4193
g4165
g4134
g4127
g4116
g4094
g4093
g4083
g4061
g4057
g4041
g4031
g4023
g3988
g3987
g3949
g3945
g3911
g3908
g3866
g3857
g3822
g3810
g3805
g3788
g3697
g3693
g3663
g3660
g3498
g3457
g3445
g3429
g3374
g3337
g3291
g3274
g3250
g3247
g323
g319
g3178
g316
g3153
g3137
g3128
g3115
g3076
g3060
g3053
g3037
g3034
g2983
g2971
g2953
g2929
g2913
g2888
g2883
g2857
g2855
g2852
g2847
g2807
g278
g2770
g2756
g2737
g2723
g2700
g2697
g2682
g2663
g2610
g2603
g2596
g2595
g2588
g2579
g2571
g2556
g2513
g2509
g2508
g2491
g2488
g2477
g2464
g2454
g2451
g244
g2399
g239
g2380
g2357
g2334
g2324
g2322
g2313
g2268
g2260
g2253
g2229
g2219
g2215
g221
g2199
g2186
g2152
g2139
g2105
g207
g2060
g1994
g1931
g1884
g1838
g1832
g1809
g1774
g1768
g174
g1715
g1685
g1636
g1632
g16296
g16276
g16213
g16211
g16140
g16122
g16101
g16075
g16063
g16055
g16047
g16023
g16006
g16
g15997
g1598
g15925
g15911
g15889
g15854
g15837
g15835
g15829
g15809
g1577
g15739
g15737
g1572
g15714
g15713
g1571
g15680
g15673
g15641
g15636
g15631
g1562
g15609
g15591
g15584
g15549
g15536
g15513
g15485
g15480
g15457
g15455
g15421
g15420
g1541
g1539
g15379
g15358
g15357
g15356
g15316
g15306
g15244
g15207
g15134
g15123
g15104
g1491
g1468
g1467
g14467
g14466
g14381
g1438
g14321
g14315
g14291
g14284
g14064
g14022
g13998
g13964
g13940
g13911
g13874
g13864
g1377
g1374
g13681
g13644
g1347
g1333
g13322
g13321
g13320
g13276
g1326
g13222
g13214
g13176
g13151
g13028
g13019
g12991
g12944
g12928
g129
g12710
g12680
g12620
g1254
g12451
g12434
g12425
g12422
g12420
g12412
g1234
g1225
g12225
g12224
g12208
g12204
g12200
g12159
g12146
g12130
g12080
g12048
g12037
g1203
g11986
g11984
g11950
g11948
g11946
g11825
g11649
g11646
g1164
g1160
g11568
g11549
g11542
g11476
g11418
g1138
g11365
g11330
g11324
g11279
g11270
g11240
g11225
g11222
g11221
g1119
g1118
g11148
g11145
g11142
g11137
g11117
g1110
g11098
g11042
g11016
g11003
g10983
g10953
g10901
g10823
g10820
g10791
g10737
g10711
g10700
g1057
g10489
g10488
g10485
g1046
g10417
g10401
g10348
g10256
g10204
g10182
g10152
g10143
g10138
g1008
