# Supplementary material for: A Comprehensive Assessment of Ultraviolet-Radiation-Induced Mutations in Flammulina filiformis Using Whole-Genome Resequencing
Source: J Fungi (Basel). 2024 Mar 20;10(3):228. doi: 10.3390/jof10030228 (PMC10971301; doi:10.3390/jof10030228)
Supplement: Supplementary file 1 [file jof-10-00228-s001.zip › Supplementary Material S8/KEGG annotation/64381550635650.os]

g2797
g1559
g1048
g8625
g7709
g7449
g727
g6487
g6376
g6352
g6326
g6095
g5903
g5803
g5755
g5681
g4910
g470
g4643
g4580
g4571
g450
g4435
g4286
g380
g3710
g3416
g2764
g2736
g2414
g2353
g2194
g218
g2080
g200
g1635
g16271
g16240
g15891
g1553
g15452
g1530
g12573
g1233
g12213
g12044
g11884
g11598
g11554
g11041
g10882
g10811
g9832
g9820
g9802
g9797
g9729
g9672
g9530
g948
g9287
g918
g9170
g9169
g9166
g9149
g9145
g9096
g9081
g9055
g904
g9014
g8973
g8930
g892
g891
g890
g8896
g8810
g8806
g8771
g8749
g8736
g868
g8679
g867
g8631
g8610
g861
g8561
g8558
g8548
g8536
g842
g821
g8112
g795
g7941
g7932
g7820
g7759
g7757
g7749
g7746
g7711
g7707
g7665
g7633
g7614
g760
g7594
g7590
g759
g7569
g7564
g7518
g7510
g746
g7453
g7432
g7416
g7396
g7395
g7380
g7359
g7307
g7300
g7282
g7267
g7264
g7257
g7249
g7227
g7225
g7221
g7203
g7185
g7177
g7082
g7075
g6962
g6814
g672
g6710
g6599
g6593
g6579
g6537
g6525
g637
g6354
g6342
g6334
g6291
g6286
g6281
g6274
g6247
g6222
g6138
g6125
g6087
g602
g6012
g5997
g5980
g5922
g5919
g5902
g5893
g589
g5849
g5810
g5806
g5786
g577
g5743
g5719
g5693
g5678
g5674
g5634
g5633
g562
g5595
g5569
g5564
g5535
g5505
g5417
g5404
g5393
g5191
g5171
g506
g504
g5023
g502
g5001
g4970
g4968
g4890
g4857
g4832
g4829
g4821
g4792
g4782
g4773
g4764
g4762
g475
g4724
g4720
g4671
g4665
g4623
g4537
g4531
g4519
g4514
g4482
g4343
g4337
g4328
g4319
g4289
g4225
g4211
g4193
g4165
g4116
g4094
g4061
g4031
g4023
g3988
g3987
g3949
g3945
g3941
g3911
g3908
g3866
g3857
g3822
g3810
g3788
g3693
g3660
g3498
g3457
g3374
g3337
g3291
g3250
g3247
g323
g321
g319
g3178
g316
g3137
g3128
g3115
g3108
g3076
g3037
g3034
g2983
g2971
g2938
g2913
g2888
g2883
g2852
g2807
g2770
g2756
g2737
g2697
g2682
g2663
g2633
g2603
g2596
g2595
g2577
g2571
g2556
g2513
g2509
g2508
g2491
g2488
g2477
g2451
g2399
g2380
g2342
g2324
g2322
g2268
g2232
g2229
g2215
g2170
g2139
g2138
g207
g1994
g1809
g1715
g1685
g1636
g16296
g16274
g16179
g16140
g16122
g16101
g16055
g16014
g16006
g1598
g15925
g15911
g15889
g15835
g15829
g15739
g15737
g1572
g15714
g15713
g15636
g15584
g15549
g15536
g15513
g15500
g15431
g15421
g15420
g1539
g15316
g15306
g15244
g15155
g15134
g15104
g15099
g1506
g1487
g1468
g1467
g14381
g14321
g14034
g14008
g13922
g13748
g13551
g13503
g1347
g1333
g13321
g13320
g13228
g13222
g13214
g13209
g13151
g12944
g12928
g12620
g12425
g1225
g12225
g12219
g12208
g12200
g12146
g12130
g12037
g1203
g11986
g11808
g11779
g11775
g11743
g11741
g11649
g1160
g11568
g11550
g11330
g11273
g11270
g11222
g1119
g1118
g11148
g11145
g11142
g11137
g11117
g1110
g11098
g11086
g11042
g11016
g10901
g10823
g10820
g10791
g10711
g10700
g1057
g10485
g1046
g10417
g10348
g10271
g10256
g10152
g10143
g10125
g1008
g1006
