# Supplementary material for: A Comprehensive Assessment of Ultraviolet-Radiation-Induced Mutations in Flammulina filiformis Using Whole-Genome Resequencing
Source: J Fungi (Basel). 2024 Mar 20;10(3):228. doi: 10.3390/jof10030228 (PMC10971301; doi:10.3390/jof10030228)
Supplement: Supplementary file 1 [file jof-10-00228-s001.zip › Supplementary Material S8/KEGG annotation/87041550635650.os]

g2797	K11771
g1559	K00264
g1048	K05740
g8625	K00620
g7709	K12820
g7449	K00381
g727	K20705
g6487	K20520
g6376	K14799
g6352	K21631
g6326	K14772
g6095	K01872
g5903	K00381
g5803	K15979
g5755	K04563
g5681	K20300
g4910	K01899
g470	K18083
g4643	K01279
g4580	K00052
g4571	K21850
g450	K03885
g4435	K00698
g4286	K14152
g380	K22062
g3710	K15447
g3416	K08832
g2764	K11240
g2736	K20463
g2414	K20167
g2353	K23114
g2194	K12599
g218	K07560
g2080	K07204
g200	K01502
g1635	K15192
g16271	K21631
g16240	K07300
g15891	K03648
g1553	K12346
g15452	K03847
g1530	K09419
g12573	K03254
g1233	K13116
g12213	K00784
g12044	K10862
g11884	K19619
g11598	K08646
g11554	K10807
g11041	K01867
g10882	K13993
g10811	K11273
g9832	K08900
g9820	K13830
g9802	K02218
g9797	K12493
g9729	K22262
g9672	K16261
g9530	K11847
g948	K02331
g9287	K19881
g918	K08486
g9170	K22377
g9169	K15114
g9166	K21850
g9149	K11267
g9145	K21631
g9096	K02220
g9081	K03135
g9055	K08994
g904	K03240
g9014	K09236
g8973	K16368
g8930	K08794
g892	K18469
g891	K12840
g890	K10610
g8896	K03783
g8810	K18422
g8806	K01809
g8771	K02901
g8749	K01099
g8736	K15331
g868	K20168
g8679	K19783
g867	K10765
g8631	K01711
g8610	K15279
g861	K03283
g8561	K02605
g8558	K22736
g8548	K20858
g8536	K11422
g842	K13507
g821	K22804
g8112	K12373
g795	K03687
g7941	K12180
g7932	K03679
g7820	K06123
g7759	K23050
g7757	K05857
g7749	K01950
g7746	K06110
g7711	K07178
g7707	K10877
g7665	K12391
g7633	K02943
g7614	K05355
g760	K00749
g7594	K01196
g7590	K03115
g759	K03127
g7569	K10777
g7564	K16794
g7518	K03236
g7510	K06676
g746	K10739
g7453	K12617
g7432	K02320
g7416	K22723
g7396	K09523
g7395	K10632
g7380	K22611
g7359	K05012
g7307	K10590
g7300	K02987
g7282	K14846
g7267	K11806
g7264	K22857
g7257	K23050
g7249	K00147
g7227	K17592
g7225	K01697
g7221	K10582
g7203	K06125
g7185	K17922
g7177	K04728
g7082	K15560
g7075	K20410
g6962	K15040
g6814	K20223
g672	K10875
g6710	K18752
g6599	K01379
g6593	K06943
g6579	K01262
g6537	K15339
g6525	K21631
g637	K17260
g6354	K21631
g6342	K12830
g6334	K00616
g6291	K06669
g6286	K21850
g6281	K14191
g6274	K11274
g6247	K11434
g6222	K01768
g6138	K12870
g6125	K12813
g6087	K15175
g602	K02149
g6012	K01937
g5997	K18722
g5980	K15628
g5922	K11654
g5919	K21197
g5902	K11761
g5893	K10744
g589	K17714
g5849	K00122
g5810	K00128
g5806	K00281
g5786	K13124
g577	K14016
g5743	K22148
g5719	K03163
g5693	K22148
g5678	K00981
g5674	K08675
g5634	K00344
g5633	K10592
g562	K05663
g5595	K16261
g5569	K09184
g5564	K05658
g5535	K20649
g5505	K15163
g5417	K21989
g5404	K21989
g5393	K02603
g5191	K04345
g5171	K15589
g506	K22382
g504	K00764
g5023	K00698
g502	K01694
g5001	K22381
g4970	K12586
g4968	K19877
g4890	K07513
g4857	K08052
g4832	K03251
g4829	K06640
g4821	K15376
g4792	K08900
g4782	K12873
g4773	K06027
g4764	K01209
g4762	K11541
g475	K21594
g4724	K15216
g4720	K17095
g4671	K11446
g4665	K00102
g4623	K00700
g4537	K12197
g4531	K11493
g4519	K20347
g4514	K08994
g4482	K20046
g4343	K11592
g4337	K00799
g4328	K05767
g4319	K09175
g4289	K18748
g4225	K21989
g4211	K22721
g4193	K15363
g4165	K00685
g4116	K09704
g4094	K12860
g4061	K01890
g4031	K03360
g4023	K07374
g3988	K00818
g3987	K00643
g3949	K22399
g3945	K16578
g3941	K11652
g3911	K06653
g3908	K12879
g3866	K22733
g3857	K05544
g3822	K12844
g3810	K02324
g3788	K03124
g3693	K10734
g3660	K15014
g3498	K15336
g3457	K10591
g3374	K07443
g3337	K16569
g3291	K03241
g3250	K06111
g3247	K06111
g323	K07466
g321	K05605
g319	K12893
g3178	K00140
g316	K20069
g3137	K12195
g3128	K11806
g3115	K08956
g3108	K20473
g3076	K13091
g3037	K12765
g3034	K08712
g2983	K06269
g2971	K03859
g2938	K03456
g2913	K14960
g2888	K14455
g2883	K08502
g2852	K04392
g2807	K21618
g2770	K00326
g2756	K11675
g2737	K01057
g2697	K08592
g2682	K10847
g2663	K06699
g2633	K11092
g2603	K11230
g2596	K01673
g2595	K20474
g2577	K18730
g2571	K14779
g2556	K03125
g2513	K14789
g2509	K11788
g2508	K08176
g2491	K08869
g2488	K03010
g2477	K20040
g2451	K13950
g2399	K06201
g2380	K10356
g2342	K08518
g2324	K14555
g2322	K17987
g2268	K15505
g2232	K13128
g2229	K09699
g2215	K04536
g2170	K00326
g2139	K10808
g2138	K11566
g207	K13953
g1994	K00451
g1809	K20047
g1715	K05349
g1685	K01191
g1636	K00485
g16296	K17878
g16274	K21848
g16179	K08868
g16140	K02929
g16122	K03164
g16101	K00914
g16055	K03027
g16014	K20408
g16006	K11996
g1598	K01027
g15925	K18715
g15911	K08176
g15889	K10843
g15835	K01621
g15829	K19029
g15739	K22151
g15737	K05767
g1572	K08870
g15714	K14288
g15713	K01855
g15636	K06207
g15584	K03457
g15549	K01078
g15536	K09510
g15513	K12734
g15500	K17498
g15431	K14326
g15421	K10846
g15420	K03964
g1539	K01415
g15316	K11654
g15306	K14307
g15244	K21157
g15155	K15176
g15134	K00463
g15104	K10082
g15099	K12618
g1506	K11593
g1487	K06867
g1468	K06877
g1467	K17541
g14381	K00006
g14321	K00863
g14034	K14303
g14008	K15601
g13922	K15165
g13748	K17480
g13551	K09512
g13503	K00710
g1347	K01309
g1333	K12598
g13321	K01535
g13320	K07562
g13228	K08832
g13222	K13126
g13214	K06678
g13209	K21631
g13151	K01262
g12944	K15278
g12928	K08900
g12620	K04797
g12425	K15100
g1225	K15448
g12225	K03263
g12219	K14550
g12208	K02155
g12200	K00968
g12146	K01338
g12130	K22337
g12037	K11423
g1203	K01536
g11986	K22484
g11808	K18755
g11779	K15920
g11775	K15920
g11743	K06666
g11741	K13173
g11649	K01341
g1160	K00728
g11568	K01178
g11550	K02330
g11330	K05349
g11273	K14326
g11270	K00015
g11222	K01341
g1119	K13339
g1118	K05692
g11148	K20032
g11145	K00948
g11142	K05841
g11137	K11806
g11117	K12855
g1110	K03934
g11098	K05658
g11086	K15361
g11042	K03347
g11016	K21850
g10901	K13303
g10823	K04630
g10820	K10866
g10791	K22745
g10711	K00507
g10700	K22063
g1057	K06053
g10485	K00505
g1046	K01228
g10417	K12275
g10348	K00757
g10271	K11415
g10256	K09568
g10152	K04348
g10143	K00452
g10125	K02220
g1008	K03943
g1006	K11137
