# Supplementary material for: A Comprehensive Assessment of Ultraviolet-Radiation-Induced Mutations in Flammulina filiformis Using Whole-Genome Resequencing
Source: J Fungi (Basel). 2024 Mar 20;10(3):228. doi: 10.3390/jof10030228 (PMC10971301; doi:10.3390/jof10030228)
Supplement: Supplementary file 1 [file jof-10-00228-s001.zip › Supplementary Material S8/KEGG annotation/out/64381550635650.os/KO/out.kopath]

###version 1.1
g2797	K11771
g1559	K00264	00250,00910,01230
g1048	K05740	04510,04810,04933,05131
g8625	K00620	00220,01210,01230
g7709	K12820	03040
g7449	K00381	00920
g727	K20705
g6487	K20520
g6376	K14799
g6352	K21631
g6326	K14772
g6095	K01872	00970
g5903	K00381	00920
g5803	K15979	05169,05203
g5755	K04563	04111,04113
g5681	K20300
g4910	K01899	00020,00640,01200
g470	K18083	00562,04070
g4643	K01279	04142
g4580	K00052	00290,00660,01210,01230
g4571	K21850
g450	K03885	00190
g4435	K00698	00520
g4286	K14152	00340,01230
g380	K22062
g3710	K15447
g3416	K08832
g2764	K11240	04011
g2736	K20463
g2414	K20167
g2353	K23114
g2194	K12599	03018
g218	K07560
g2080	K07204	04150,04151,04152,04910,05206
g200	K01502	00643
g1635	K15192
g16271	K21631
g16240	K07300
g15891	K03648	03410,05340
g1553	K12346
g15452	K03847	00510,00513
g1530	K09419
g12573	K03254	03013
g1233	K13116
g12213	K00784	03013
g12044	K10862
g11884	K19619
g11598	K08646
g11554	K10807	00230,00240,00480
g11041	K01867	00970
g10882	K13993	04141
g10811	K11273
g9832	K08900
g9820	K13830	00400,01230
g9802	K02218	04340
g9797	K12493	04144
g9729	K22262
g9672	K16261
g9530	K11847
g948	K02331
g9287	K19881
g918	K08486	04130,04721
g9170	K22377
g9169	K15114
g9166	K21850
g9149	K11267
g9145	K21631
g9096	K02220	04111,04113
g9081	K03135	03022
g9055	K08994
g904	K03240	03013
g9014	K09236	04391
g8973	K16368	00564
g8930	K08794	04921,04925
g892	K18469
g891	K12840	03040
g890	K10610	03420,04120,05161,05203
g8896	K03783	00230,00240,00760
g8810	K18422
g8806	K01809	00051,00520
g8771	K02901	03010
g8749	K01099	00562,04070
g8736	K15331
g868	K20168
g8679	K19783
g867	K10765
g8631	K01711	00051,00520
g8610	K15279
g861	K03283	03040,04010,04141,04144,04612,04915,05020,05134,05145,05162,05164,05169
g8561	K02605	04110,04111,04113
g8558	K22736
g8548	K20858
g8536	K11422	00310
g842	K13507	00561,00564
g821	K22804
g8112	K12373	00511,00520,00531,00603,00604,04142
g795	K03687
g7941	K12180
g7932	K03679	03018
g7820	K06123	00564,00565
g7759	K23050
g7757	K05857	00562,04020,04070,04919,04933
g7749	K01950	00760
g7746	K06110	04530
g7711	K07178	03008
g7707	K10877	03440
g7665	K12391	04142
g7633	K02943	03010
g7614	K05355	00900
g760	K00749
g7594	K01196	00500
g7590	K03115	03008,04064,04310,04520,04530,04712,05162,05168,05169
g759	K03127	03022,05168
g7569	K10777	03450
g7564	K16794	00565
g7518	K03236	03013
g7510	K06676	04111
g746	K10739	03030,03420,03430,03440,03460
g7453	K12617	03018
g7432	K02320	00230,00240,03030
g7416	K22723
g7396	K09523	04141,05164
g7395	K10632	04014
g7380	K22611
g7359	K05012
g7307	K10590	04120
g7300	K02987	03010
g7282	K14846
g7267	K11806
g7264	K22857
g7257	K23050
g7249	K00147	00330,00332,01230
g7227	K17592
g7225	K01697	00260,00270,00920,01200,01230
g7221	K10582	04120
g7203	K06125	00130
g7185	K17922
g7177	K04728	04064,04068,04110,04115,04210,05166,05202,05206
g7082	K15560
g7075	K20410
g6962	K15040	04020,04022,05012,05016,05166
g6814	K20223
g672	K10875	03440
g6710	K18752
g6599	K01379	04071,04142,05152
g6593	K06943	03008
g6579	K01262
g6537	K15339
g6525	K21631
g637	K17260
g6354	K21631
g6342	K12830	03040
g6334	K00616	00030,01200,01230
g6291	K06669	04110,04111,04113,04114
g6286	K21850
g6281	K14191
g6274	K11274
g6247	K11434	04068,04922
g6222	K01768	00230,04113
g6138	K12870	03040
g6125	K12813	03040
g6087	K15175
g602	K02149	00190,04145,04721,04966,05110,05120,05323
g6012	K01937	00240
g5997	K18722
g5980	K15628	02010,04146
g5922	K11654
g5919	K21197
g5902	K11761
g5893	K10744	03030
g589	K17714
g5849	K00122	00630,00680,01200
g5810	K00128	00010,00040,00053,00071,00280,00310,00330,00340,00380,00410,00561,00620,00625,00903
g5806	K00281	00260,00630,01200
g5786	K13124
g577	K14016	04141
g5743	K22148
g5719	K03163
g5693	K22148
g5678	K00981	00564,04070
g5674	K08675
g5634	K00344
g5633	K10592	04120
g562	K05663	02010
g5595	K16261
g5569	K09184
g5564	K05658	02010,04976,05206
g5535	K20649
g5505	K15163
g5417	K21989
g5404	K21989
g5393	K02603	04110,04111,04113
g5191	K04345	04010,04014,04020,04024,04062,04113,04114,04210,04261,04270,04310,04340,04540,04611,04713,04720,04723,04724,04725,04726,04727,04728,04740,04742,04750,04910,04911,04912,04913,04914,04915,04916,04918,04919,04921,04922,04923,04924,04925,04961,04962,04970,04971,04976,05012,05020,05030,05031,05032,05034,05110,05146,05166,05169,05200,05203,05205,05414
g5171	K15589	05200,05202,05211
g506	K22382
g504	K00764	00230,00250
g5023	K00698	00520
g502	K01694	00260,00400,01230
g5001	K22381
g4970	K12586	03018
g4968	K19877
g4890	K07513	00071,00280,00592,01040,01212,03320,04146
g4857	K08052	04010,04014
g4832	K03251	03013
g4829	K06640	03460,04110,04115,05166
g4821	K15376	04727
g4792	K08900
g4782	K12873	03040
g4773	K06027	04721,04727,04962
g4764	K01209	00520
g4762	K11541	00240,00250
g475	K21594
g4724	K15216
g4720	K17095
g4671	K11446
g4665	K00102	00620
g4623	K00700	00500
g4537	K12197	04144
g4531	K11493
g4519	K20347
g4514	K08994
g4482	K20046
g4343	K11592	05206
g4337	K00799	00480,00980,00982,05200,05204,05215
g4328	K05767	04810
g4319	K09175	04111
g4289	K18748
g4225	K21989
g4211	K22721
g4193	K15363	03460
g4165	K00685
g4116	K09704
g4094	K12860	03040
g4061	K01890	00970
g4031	K03360	04111,04120
g4023	K07374	04145,04540,05130
g3988	K00818	00220,01210,01230
g3987	K00643	00260,00860
g3949	K22399
g3945	K16578
g3941	K11652
g3911	K06653	04111
g3908	K12879	03013,03040
g3866	K22733
g3857	K05544
g3822	K12844	03040
g3810	K02324	00230,00240,03030,03410,03420,05166
g3788	K03124	03022,05169,05203
g3693	K10734
g3660	K15014	05034
g3498	K15336
g3457	K10591	04120,04144,05169
g3374	K07443
g3337	K16569
g3291	K03241	03013
g3250	K06111	04530
g3247	K06111	04530
g323	K07466	03030,03420,03430,03440,03460
g321	K05605	00280,00410,00640,01200
g319	K12893	03040,05168
g3178	K00140	00280,00410,00562,00640,01200
g316	K20069
g3137	K12195	04144
g3128	K11806
g3115	K08956
g3108	K20473
g3076	K13091
g3037	K12765	04113
g3034	K08712	02010
g2983	K06269	03015,04022,04024,04113,04114,04261,04270,04390,04510,04611,04720,04728,04750,04810,04910,04921,04931,05031,05034,05168,05205
g2971	K03859	00563
g2938	K03456	03015,04071,04111,04113,04114,04151,04152,04261,04350,04390,04391,04530,04728,04730,05142,05160
g2913	K14960
g2888	K14455	00220,00250,00270,00330,00350,00360,00400,00710,00950,00960,01200,01210,01230,04975
g2883	K08502	04130
g2852	K04392	04010,04014,04015,04024,04062,04071,04145,04151,04310,04360,04370,04380,04510,04520,04620,04650,04662,04664,04666,04670,04722,04810,04932,04933,04972,05014,05100,05120,05131,05132,05200,05203,05205,05210,05211,05212,05231,05416
g2807	K21618
g2770	K00326	00520
g2756	K11675
g2737	K01057	00030,01200
g2697	K08592
g2682	K10847	03420
g2663	K06699	03050
g2633	K11092	03040
g2603	K11230	04011
g2596	K01673	00910
g2595	K20474
g2577	K18730
g2571	K14779
g2556	K03125	03022
g2513	K14789
g2509	K11788	00230
g2508	K08176
g2491	K08869
g2488	K03010	00230,00240,03020,05016,05169
g2477	K20040
g2451	K13950	00790
g2399	K06201
g2380	K10356
g2342	K08518
g2324	K14555	03008
g2322	K17987
g2268	K15505
g2232	K13128
g2229	K09699	00280,00640
g2215	K04536	04011,04014,04062,04151,04713,04723,04724,04725,04726,04727,04728,04740,04744,05032,05034,05200
g2170	K00326	00520
g2139	K10808	00230,00240,00480,04115
g2138	K11566
g207	K13953	00010,00071,00350,00625,00626,00830,00980,00982,01220
g1994	K00451	00350,00643
g1809	K20047
g1715	K05349	00460,00500,00940
g1685	K01191	00511
g1636	K00485	00982
g16296	K17878
g16274	K21848
g16179	K08868
g16140	K02929	03010
g16122	K03164
g16101	K00914	00562,04070,04140,04145,05152
g16055	K03027	00230,00240,03020,04623,05169
g16014	K20408
g16006	K11996	04122
g1598	K01027	00072,00280,00650
g15925	K18715
g15911	K08176
g15889	K10843	03022,03420
g15835	K01621	00030,00710
g15829	K19029	00051,04152,04919
g15739	K22151
g15737	K05767	04810
g1572	K08870
g15714	K14288	03013
g15713	K01855
g15636	K06207
g15584	K03457
g15549	K01078	00562,00564,00565,00627,04111,05152
g15536	K09510
g15513	K12734
g15500	K17498
g15431	K14326	03013,03015
g15421	K10846	03420
g15420	K03964	00190,04932,05010,05012,05016
g1539	K01415
g15316	K11654
g15306	K14307	03013
g15244	K21157
g15155	K15176
g15134	K00463	00380,05143
g15104	K10082	04141
g15099	K12618	03008,03018
g1506	K11593
g1487	K06867
g1468	K06877
g1467	K17541
g14381	K00006	00564
g14321	K00863	00561,00680,01200,04622
g14034	K14303	03013
g14008	K15601
g13922	K15165
g13748	K17480
g13551	K09512
g13503	K00710	00512
g1347	K01309
g1333	K12598	03018
g13321	K01535	00190
g13320	K07562	03008,03013
g13228	K08832
g13222	K13126	03013,03015,03018
g13214	K06678	04111
g13209	K21631
g13151	K01262
g12944	K15278
g12928	K08900
g12620	K04797
g12425	K15100
g1225	K15448
g12225	K03263
g12219	K14550	03008
g12208	K02155	00190,04142,04145,04721,04966,05110,05120,05152,05323
g12200	K00968	00440,00564,05231
g12146	K01338	04112
g12130	K22337
g12037	K11423	00310
g1203	K01536
g11986	K22484
g11808	K18755
g11779	K15920	00500,00520
g11775	K15920	00500,00520
g11743	K06666	04111
g11741	K13173
g11649	K01341
g1160	K00728	00514
g11568	K01178	00500
g11550	K02330	03410,05166,05203
g11330	K05349	00460,00500,00940
g11273	K14326	03013,03015
g11270	K00015	00630
g11222	K01341
g1119	K13339	04146
g1118	K05692	04015,04145,04390,04391,04510,04520,04530,04611,04670,04745,04810,04919,04921,04971,05100,05110,05130,05131,05132,05164,05205,05410,05412,05414,05416
g11148	K20032
g11145	K00948	00030,00230,01200,01230
g11142	K05841
g11137	K11806
g11117	K12855	03040
g1110	K03934	00190,04932,05010,05012,05016
g11098	K05658	02010,04976,05206
g11086	K15361	03460
g11042	K03347	04110,04111,04114,04120,04141,04310,04350,04710,05168
g11016	K21850
g10901	K13303	04068,04151
g10823	K04630	04015,04022,04024,04062,04071,04261,04360,04530,04540,04611,04670,04713,04723,04724,04725,04726,04727,04728,04730,04914,04915,04916,04921,04923,04924,04971,05012,05030,05032,05034,05133,05142,05145,05200
g10820	K10866	03440,03450
g10791	K22745
g10711	K00507	01040,01212,03320,04152
g10700	K22063
g1057	K06053	04330,05169,05203
g10485	K00505	00350,00740,00950,00965,04916
g1046	K01228	00510,04141
g10417	K12275	03060,04141
g10348	K00757	00240,00983
g10271	K11415
g10256	K09568
g10152	K04348	04010,04020,04022,04114,04210,04310,04360,04370,04380,04650,04660,04662,04720,04724,04728,04921,04922,04924,05010,05014,05031,05152,05166
g10143	K00452	00380
g10125	K02220	04111,04113
g1008	K03943	00190,04932,05010,05012,05016
g1006	K11137	03460
